# Supplementary material for: Methanol-Promoted Lipid Remodelling during Cooling Sustains Cryopreservation Survival of Chlamydomonas reinhardtii
Source: PLoS One. 2016 Jan 5;11(1):e0146255. doi: 10.1371/journal.pone.0146255 (PMC4711583; doi:10.1371/journal.pone.0146255)
Supplement: S1 File — Five replicates of each treatment for each CPA were carried out and analysed by mass spectrometry. Highlighted values were the discordant data (Q-test). “ave” = average, “stdev” = standard deviation. (XLSX) [file pone.0146255.s002.xlsx]

## Sheet: informations
														spectra printed: S. Elledge
	Weiqi Li-Duanpeng Yang 120213
		data processed by		S. Elledge, M. Roth
	Chlamydomonas reinhardtii													phospholipids		5 ul of phospholipid std								phospholipids		6 ul of Drosophila std
	Samples													lipid species	mass of ion	nmol/sample	used to quantify	Scan Mode						lipid species	mass of ion	nmol/sample
	see KLRC sheet			API4000 mass spec		DGTS quantified against the PC stds.								lysoPG 14:0	455.3	0.3	LysoPG	-Prec153						di 8:0 PG	516.3	0.3
														lysoPG 18:0	511.3	0.3	LysoPG	-Prec153						di Phy (20:0)PG	852.7	0.3
	Please note: 1. How to find your way around the file: a. Be careful because most of the sheets contain references to each other; thus alterations in one sheet will affect others. b. The sheet(s) at the far right of the file contain(s) the original processed data. c. The summary-IS-corrected sheet is where we subtract any contaminants in the mass spec or in our internal standards from each lipid s…																SQDG	-Prec 225 (mass and intensity from -Prec153 mode copied and pasted into this data)
																								lysoPE 14:0	426.3	0.3
														di 14:0 PG	684.5	0.3	PG	+NL189						lysoPE 18:0	482.3	0.3
														di Phy (20:0)PG	852.7	0.3	PG	+NL189						di 12:0 PE	580.5	0.3
																								di 23:0 PE	888.9	0.3
														lysoPE 14:0	426.3	0.3	LysoPE	+NL141
														lysoPE 18:0	482.3	0.3	LysoPE	+NL141						lysoPC 13:0	454.3	0.3
														di 12:0 PE	580.5	0.3	PE	+NL141						lysoPC 19:0	538.3	0.3
														di 23:0 PE	888.9	0.3	PE	+NL141						di 12:0 PC	622.4	0.3
																								di 24:1 PC	954.9	0.3
														lysoPC 13:0	454.3	0.6	LysoPC	+Prec184
														lysoPC 19:0	538.3	0.6	LysoPC	+Prec184						lysoPA 14:0	400.3	0.3
														di 12:0 PC	622.4	0.6	PC	+Prec184						lysoPA 18:0	456.3	0.3
														di 24:1 PC	954.9	0.6	PC	+Prec184						di14:0 PA	610.5	0.3
																								di Phy (20:0)PA	778.7	0.3
														lysoPA 14:0	400.3	0.3	LysoPA	+NL115
														lysoPA 18:0	456.3	0.3	LysoPA	+NL115						di 14:0 PS	680.6	0.2
														di14:0 PA	610.5	0.3	PA	+NL115						di Phy PS	848.8	0.2
														di Phy (20:0)PA	778.7	0.3	PA	+NL115
																								PI 16:0-18:0	856.7	0.468
														di 14:0 PS	680.6	0.2	PS	+NL185						PI di 18:0	884.7	0.328
														di Phy PS	848.8	0.2	PS	+NL185
														PI 16:0-18:0	856.7	0.234	PI	+NL277
														PI di 18:0	884.7	0.164	PI	+NL277
														galactolipids		3 ul of galactolipid std
														lipid species	mass of ion	nmol/sample	used to quantify	Scan Mode
														DGDG 34:0	938.6	0.4938	DGDG	+NL341
														DGDG 36:0	966.6	0.7062	DGDG	+NL341
														MGDG 34:0	776.5	2.0082	MGDG	+NL179
																	steryl glucoside	+NL197
																	GIPCer	+NL615 (mass and intensity from +NL179 copied and pasted into this data)
														MGDG 36:0	804.5	0.3918	MGDG	+NL179
														values from 11-9-10 mix Sunitha
														DGDG 34:0	938.6	0.2718
														DGDG 36:0	966.6	0.9176
														MGDG 34:0	776.5	1.864
														MGDG 36:0	804.5	1.6
														values from 5-9-11 mix Mary
														DGDG 34:0	938.6	0.359
														DGDG 36:0	966.6	0.947
														MGDG 34:0	776.5	1.505
														MGDG 36:0	804.5	1.302
														OTHER STANDARDS USED				used to quantify	Scan Mode
														DAG 15:0	580.5	2.342	5ul	DAG	+NL259
														TAG 17:1	860.9	3.1	1ul	TAG	+NL285
															quantify DAG, TAG, sterol esters in the +NL297 (18:2containing), +NL295(18:3containing) scans
															mass and intensity from +NL285 copied and pasted into this data.
																		used to quantify	Scan Mode
														Ceramide	510.49	0.2	6 ul
														HexCer	644.5	0.2	premix	HexCer	+NL162.05
														DiHexCer	806.56	0.2	of the 3
														CE 13:0	600.8	5	10 ul	Cholesterol esters	+Prec 369.34
														CE 23:0	740.9	5	premix	Chol esters	+Prec 369.34
														Lipid Abbreviations
														lysoPG	lysophosphatidylglycerol
														PG	phosphatidylglycerol
														lysoPE	lysophosphatidylethanolamine
														PE	phosphatidylethanolamine
														ePE	ether-linked phosphatidylethanolamine
														PE-cer	ceramide phospharylethanolamine (sphingolipid analog of PE)
														lysoPC	lysophosphatidylcholine
														PC	phosphatidylcholine
														ePC	ether-linked phosphatidylcholine
														SM	sphingomyelin
														DSM	dihydro sphingomyelin
														PA	phosphatidic acid
														PI	phosphatidylinositol
														PS	phosphatidylserine
														DGDG	digalactosyldiacylglycerol
														MGDG	monogalactosyldiacylglycerol
														DAG	diacylglycerol
														TAG	triacylglycerol
														CE	cholesterol ester
														Cer	ceramide
														HexCer	hexosylceramide
														diHexCer	dihexosylceramide

## Sheet: mol%
% of total signal			% of total signal					% of total signal							% of total signal							% of total signal							% of total signal							% of total signal							% of total signal
			nmol of lipid species * 100 / total nmol for that sample					MeOH CC'LT							DMSO CC'LT							C							CM CC'LT							MeOH CLT							DMSO CLT
Mass	Compound Formula	Compound Name	1_JDF0_1	2_JDF0_2	3_JDF0_3	4_JDF0_4	5_JDF0_5	ave	stdev	6_DDF0_1	7_DDF0_2	8_DDF0_3	9_DDF0_4	10_DDF0_5	ave	stdev	11_zc3_1	12_zc3_2	13_zc3_3	14_zc3_4	15_zc3_5	ave	stdev	16_TDF0_1	17_TDF0_2	18_TDF0_3	19_TDF0_4	20_TDF0_5	ave	stdev	21_JYF_1	22_JYF_2	23_JYF_3	24_JYF_4	25_JYF_5	ave	stdev	26_DYF_1	27_DYF_2	28_DYF_3	29_DYF_4	30_DYF_5	ave	stdev	31_TYF_1	32_TYF_2	33_TYF_3	34_TYF_4	35_TYF_5
920.5	C49H74O15	DGDG(34:9)	0.00686997	0.00289563	0.00356195	0	0.00765352	0.00419621	0.00311464	0.00198707	0	0.00115106	0.0226936	0.00342184	0.00585072	0.00949774	0.00126132	0.00596879	0.00270333	0.00282016	0.000882801	0.00272728	0.00200423	0.00152061	0.00283526	0.00417735	0.0101474	0.00252561	0.00424124	0.00343542	0.0134337	0.0170663	0.00268346	0.00282216	0.00423979	0.00804908	0.00672543	0	0	0	0.00660838	0.0054642	0.00241452	0.00333087	0.00815704	0.00785756	0.00547139	0.0128143	0.00266585
922.5	C49H76O15	DGDG(34:8)	0	0.00482605	0	0.0069036	0	0.00234593	0.00329521	0	0	0.00230212	0.00400476	0.00456245	0.00217387	0.00215205	0.00126132	0.0014922	0.00135166	0.00423024	0.0017656	0.00202021	0.00125007	0.000760305	0	0.0027849	0.00901989	0.00378841	0.0032707	0.00355516	0	0.0170663	0.00178897	0.00564431	0.000847958	0.00506951	0.00704515	0.00444954	0.00835585	0	0.0132168	0.0145712	0.00811867	0.00606336	0.00407852	0.00196439	0.00547139	0.00569526	0
924.5	C49H78O15	DGDG(34:7)	0.291592	0.30018	0.411405	0.372794	0.327401	0.340674	0.0506446	0.0476897	0.0455405	0.056402	0.0707507	0.0444839	0.0529733	0.0109889	0.483087	0.574496	0.485247	0.573903	0.283379	0.480022	0.11879	0.0304122	0.0481995	0.0779773	0.0383345	0.0568262	0.0503499	0.0183829	0.350768	0.307193	0.167269	0.226713	0.175527	0.245494	0.0810195	0.264748	0.236053	0.19189	0.128863	0.251353	0.214581	0.0552094	0.148866	0.204297	0.269922	0.162315	0.138624
926.6	C49H80O15	DGDG(34:6)	0.335865	0.353267	0.487096	0.482102	0.366519	0.40497	0.0735206	0.0387479	0.0749214	0.056402	0.0787602	0.0844053	0.0666474	0.0188008	0.665979	0.916209	0.727195	0.901041	0.435221	0.729129	0.196803	0.0410565	0.0850579	0.123928	0.0721591	0.0745055	0.0793414	0.0298386	0.341812	0.287502	0.186053	0.152396	0.16196	0.225945	0.0841268	0.189106	0.244409	0.16713	0.105734	0.220389	0.185354	0.0533864	0.212083	0.218047	0.251684	0.140958	0.129294
928.6	C49H82O15	DGDG(34:5)	0.353422	0.393806	0.535182	0.582204	0.400534	0.45303	0.0995238	0.11227	0.130745	0.110502	0.206912	0.120905	0.136267	0.0403019	0.722739	0.992311	0.765042	0.940523	0.445815	0.773286	0.215523	0.0737496	0.144598	0.189373	0.140936	0.114915	0.132714	0.0424639	0.632875	0.52643	0.289814	0.349947	0.246756	0.409164	0.16426	0.411583	0.384369	0.330133	0.257727	0.315102	0.339783	0.060371	0.342595	0.359484	0.479659	0.30612	0.217267
930.6	C49H84O15	DGDG(34:4)	0.512195	0.544378	0.691017	0.753643	0.572314	0.614709	0.10293	0.124192	0.226233	0.200285	0.33106	0.240669	0.224488	0.0746116	0.934641	1.21017	1.0151	1.14499	0.572055	0.975391	0.249901	0.152061	0.231074	0.318871	0.172505	0.191946	0.213292	0.0658248	1.00305	0.850689	0.482128	0.587008	0.469769	0.678528	0.237424	0.745299	0.578643	0.503454	0.337027	0.613812	0.555647	0.150332	0.670916	0.591282	0.853537	0.448502	0.359889
932.6	C49H86O15	DGDG(34:3)	1.22133	1.1515	1.69371	1.86973	1.46352	1.47996	0.305227	0.396421	0.630221	0.413231	0.722191	0.5589	0.544193	0.1399	2.26912	3.00976	2.53167	2.87374	1.44161	2.42518	0.621699	0.330733	0.537283	0.84661	0.559233	0.570788	0.568929	0.183673	1.55831	1.26553	0.711117	0.856995	0.500295	0.978449	0.428223	1.00115	0.887809	0.627254	0.510497	0.994484	0.804238	0.22336	0.866685	0.889869	1.15082	0.728994	0.527838
934.6	C49H88O15	DGDG(34:2)	0.421358	0.379328	0.520935	0.410764	0.420093	0.430496	0.0533348	0.232487	0.359917	0.288916	0.420499	0.321653	0.324694	0.0710821	0.531017	0.664028	0.586622	0.610565	0.326637	0.543774	0.130451	0.211365	0.355826	0.460901	0.312314	0.315701	0.331221	0.0899809	0.744822	0.589444	0.379262	0.428968	0.29085	0.486669	0.180566	0.533945	0.455394	0.437427	0.371721	0.484492	0.456596	0.0598617	0.438441	0.432166	0.514311	0.301849	0.262586
936.6	C49H90O15	DGDG(34:1)	1.98084	2.03659	2.52453	2.61531	2.14554	2.26056	0.290329	2.12418	3.22309	2.41953	3.3987	2.79564	2.79223	0.53354	1.89325	2.43676	1.9937	2.40983	1.10085	1.96688	0.541556	1.80268	3.10745	4.0033	2.49174	3.02315	2.88567	0.813206	4.14951	3.71126	2.08684	2.38002	1.90451	2.84643	1.01584	3.20367	2.75116	2.29649	1.80244	2.97799	2.60635	0.560841	2.91206	2.43192	3.1424	2.12149	1.70748
942.5	C51H72O15	DGDG(36:12)	0.0564864	0.0801124	0.0935011	0.0770902	0.118204	0.0850789	0.022772	0.0228513	0.0102833	0.00460424	0.016019	0.0228123	0.015314	0.00796145	0.620571	0.686411	0.612304	0.256635	0.269254	0.489035	0.208427	0.00532214	0.0184292	0.0348113	0.0180398	0.00631402	0.0165833	0.011938	0.0432863	0.0183791	0.00536692	0.00940719	0.0135673	0.0180014	0.0149384	0	0.0208896	0	0.0016521	0.018214	0.00815115	0.010472	0.0203926	0.0255371	0.027357	0.015662	0.00399877
944.5	C51H74O15	DGDG(36:11)	0.0122133	0	0	0	0.00255117	0.00295289	0.00529327	0	0.00146905	0.00345318	0.0106794	0.0171092	0.00654215	0.00719126	0	0	0	0	0	0	0	0.00608244	0.0170116	0.00974716	0.0180398	0.0164165	0.0134595	0.00525695	0	0.0144407	0.00357795	0.00752575	0	0.00510888	0.00607185	0.00667432	0.00626689	0.02476	0.0016521	0	0.00787066	0.00987258	0.00203926	0.0255371	0.0018238	0.00427145	0
946.5	C51H76O15	DGDG(36:10)	0.0213732	0.00579126	0.00623341	0.0264638	0.015307	0.0150338	0.00913482	0.00894182	0.0367262	0.0414382	0.0467222	0.0444839	0.0356624	0.0153998	0.0113519	0.0268596	0.0135166	0.00423024	0.0114764	0.013487	0.00826309	0.017487	0.0184292	0.0793697	0.0270597	0.0227305	0.0330152	0.0261909	0.0149263	0.0301942	0.00357795	0.0103479	0.00508775	0.0128268	0.010696	0.0311468	0.0146227	0.00206333	0.018173	0.0254996	0.0183011	0.0111135	0.0101963	0.00785756	0.0109428	0.00996671	0.00266585
948.5	C51H78O15	DGDG(36:9)	0.0755697	0.0608082	0.0569911	0.0816926	0.0714329	0.0692989	0.0102598	0.14605	0.205667	0.168055	0.225601	0.156264	0.180327	0.0338985	0.0113519	0.0104454	0.00810998	0.00846048	0.00617961	0.00890947	0.00203823	0.106443	0.171534	0.231147	0.128533	0.184369	0.164405	0.0488628	0.0880652	0.0971466	0.0438299	0.0385695	0.0330704	0.0601363	0.0300557	0.0645184	0.0522241	0.0165067	0.051215	0.0673918	0.0503712	0.0202534	0.0448637	0.045181	0.0784233	0.0398668	0.0386548
950.6	C51H80O15	DGDG(36:8)	0.00915996	0.00675647	0	0.0034518	0.00340157	0.00455396	0.00351239	0.00596121	0.0161595	0.0115106	0	0	0.00672627	0.00712297	0.0163972	0.0179064	0.00675832	0.0253814	0.0114764	0.015584	0.00701444	0.0114046	0	0	0.00112749	0	0.00250641	0.00499813	0.0208968	0.0997722	0.0107338	0.0141108	0.0161112	0.032325	0.0378832	0.0511698	0	0	0.00495629	0.0109284	0.0134109	0.0215817	0.0163141	0.0432166	0.0109428	0.0256287	0
952.6	C51H82O15	DGDG(36:7)	0.0679364	0.0849385	0.104187	0.0966504	0.102047	0.0911518	0.0149701	0.0466962	0.0896119	0.0437403	0.0840999	0.0604525	0.0649201	0.0210844	0.0491916	0.0686411	0.0567699	0.053583	0.0335465	0.0523464	0.0127476	0.0585435	0.0382761	0.0682301	0.0202947	0.0505122	0.0471713	0.0186107	0.126874	0.127341	0.0948156	0.0950126	0.0415499	0.0971185	0.034987	0.155734	0.0668468	0.146497	0.0413024	0.0874272	0.0995614	0.0499247	0.157023	0.0608961	0.171437	0.125296	0.0933047
954.6	C51H84O15	DGDG(36:6)	0.396168	0.29825	0.447024	0.42227	0.299338	0.37261	0.0697439	0.0874311	0.120462	0.11971	0.161525	0.0992333	0.117672	0.028238	0.522188	0.871443	0.587974	0.745932	0.345175	0.614543	0.203135	0.054742	0.103487	0.107219	0.0823065	0.0984987	0.0892506	0.0215066	0.750793	0.543496	0.351533	0.419561	0.242516	0.46158	0.195076	0.429381	0.350946	0.45187	0.254423	0.395244	0.376373	0.0780772	0.444558	0.406629	0.607325	0.280492	0.202604
956.6	C51H86O15	DGDG(36:5)	0.115263	0.0897645	0.131792	0.178343	0.126708	0.128374	0.0323031	0.0576251	0.0749214	0.0529488	0.065411	0.0376402	0.0577093	0.0139733	0.145052	0.191001	0.173013	0.227023	0.0997566	0.167169	0.0480057	0.0433374	0.0524524	0.0779773	0.0507369	0.0543006	0.0557609	0.013098	0.282107	0.290127	0.167269	0.17027	0.122106	0.206376	0.0753058	0.222477	0.169206	0.181573	0.127211	0.145712	0.169236	0.0364222	0.181494	0.204297	0.264451	0.18652	0.105301
958.6	C51H88O15	DGDG(36:4)	0.124423	0.119686	0.154054	0.19215	0.100346	0.138132	0.0358031	0.0238449	0.0763904	0.0391361	0.0907745	0.0741398	0.0608571	0.0280824	0.194244	0.255166	0.193288	0.284836	0.130655	0.211638	0.0601046	0.0456183	0.0481995	0.114181	0.0496094	0.0555634	0.0626343	0.0290457	0.31793	0.301942	0.167269	0.153337	0.130586	0.214213	0.0885393	0.213578	0.210985	0.264107	0.118951	0.20764	0.203052	0.0524296	0.218201	0.168938	0.233446	0.139534	0.134625
960.6	C51H90O15	DGDG(36:3)	0.0633564	0.0357128	0.0445243	0.0954998	0.0884407	0.0655068	0.0262589	0.0844505	0.113117	0.0817253	0.154851	0.0923896	0.105307	0.0303047	0.0731568	0.0790865	0.0540665	0.0676838	0.0344293	0.0616846	0.0178278	0.0593038	0.0652111	0.112789	0.108239	0.0441982	0.0779481	0.030742	0.138815	0.143094	0.0876597	0.060206	0.060205	0.0979959	0.0408139	0.0867661	0.0877365	0.0515834	0.0528671	0.0710346	0.0699975	0.0175319	0.0876881	0.0235727	0.116723	0.0612241	0.0253256
962.6	C51H92O15	DGDG(36:2)	0.0541964	0.0540518	0.0284956	0.0701866	0.0578266	0.0529514	0.0151795	0.0625927	0.16894	0.102444	0.102789	0.106077	0.108569	0.0381957	0.0327944	0.0537191	0.0446049	0.0648637	0.0229528	0.043787	0.0165714	0.0562626	0.138928	0.143422	0.0901989	0.108601	0.107483	0.0360692	0.104484	0.103711	0.0617196	0.0310437	0.0432459	0.0688408	0.0339882	0.115688	0.10027	0.08666	0.0545191	0.0928914	0.0900058	0.022604	0.0774918	0.119828	0.0911899	0.0640717	0.0599816
964.7	C51H94O15	DGDG(36:1)	0.0603031	0.0608082	0.0578816	0.0586806	0.0416692	0.0558685	0.0080257	0.0735216	0.101364	0.0828764	0.124147	0.0695774	0.0902974	0.0225506	0.0277491	0.0492425	0.020275	0.035252	0.0185388	0.0302115	0.0125363	0.0585435	0.0737169	0.115573	0.0496094	0.0947103	0.0784307	0.0268933	0.0671683	0.0866443	0.0760314	0.0479767	0.0746203	0.0704882	0.0143754	0.0956652	0.0417793	0.03714	0.0545191	0.0746774	0.0607562	0.0243371	0.063217	0.0491098	0.100309	0.0825813	0.0493182
982.6	C53H88O15	DGDG(38:6)	0.00839663	0.0135129	0	0.0253132	0.00255117	0.00995479	0.0100608	0.00298061	0	0	0	0	0.000596121	0.00133297	0.0163972	0.0402893	0	0.018331	0.0141248	0.0178285	0.0144772	0.000760305	0.00850579	0	0	0.00252561	0.00235834	0.00358805	0.00149263	0	0	0	0	0.000298526	0.000667524	0	0	0	0	0	0	0	0.0203926	0	0	0.00427145	0
984.6	C53H90O15	DGDG(38:5)	0.0190833	0.00579126	0.0115763	0.0195602	0	0.0112022	0.00846869	0.00695475	0.0117524	0.00690636	0	0.0171092	0.00854454	0.00636128	0.0239652	0.0477503	0.0324399	0.0465326	0.0238356	0.0349047	0.0117099	0	0	0.015317	0.0101474	0	0.00509287	0.00720923	0.0194042	0.0420094	0.0169953	0.0178737	0.0220469	0.0236659	0.0104321	0.00667432	0.0125338	0	0	0	0.00384162	0.00565358	0.00611778	0.0373234	0.0492425	0.015662	0.0053317
986.6	C53H92O15	DGDG(38:4)	0.0267166	0.0202694	0.00623341	0.0333674	0.0229606	0.0219095	0.010049	0	0.00881428	0.00345318	0.0120143	0.0159686	0.00805006	0.00642138	0.0365784	0.0596879	0.0446049	0.035252	0.02207	0.0396386	0.0138194	0.00684275	0.00708816	0.00696226	0.0078924	0.0189421	0.00954553	0.00526889	0.0746315	0.0682652	0.0259401	0.0348066	0.00508775	0.0417462	0.0292683	0.0467202	0.0647579	0.0288867	0.051215	0.0619276	0.0507015	0.0142794	0.0305889	0.0648249	0.0145904	0.031324	0.0253256
988.7	C53H94O15	DGDG(38:3)	0.00228999	0.00868689	0.00445243	0.0126566	0.00935431	0.00748804	0.00411913	0	0.0176286	0.0115106	0.0173539	0.0102655	0.0113517	0.0071675	0.0100906	0.0164142	0.0175716	0.00282016	0.00882801	0.0111449	0.00601766	0.0106443	0	0.00556981	0.0180398	0.00631402	0.00811357	0.00671701	0.0134337	0.0249431	0.00805038	0.00940719	0.0211989	0.0154066	0.00739078	0.0111239	0	0.01857	0.0214772	0	0.0102342	0.0100767	0.00203926	0.0216083	0.00729519	0.0199334	0.00399877
Total DGDG			6.23641	6.11171	8.01438	8.48683	6.76572	7.12301	1.07133	3.70788	5.74397	4.32223	6.36756	4.99817	5.02796	1.06639	9.29344	12.2853	9.97393	11.3385	5.66052	9.71032	2.54584	3.18568	5.27359	7.15024	4.48627	5.11815	5.04278	1.43691	10.8589	9.56369	5.43132	6.10997	4.58576	7.30992	2.74156	7.89127	6.74526	5.864	4.38797	7.13624	6.40495	1.34356	6.9865	6.44124	8.45878	5.33504	4.09608
760.5	C43H66O10	MGDG(34:8)	0.0557231	0.0482605	0.0534292	0.0621324	0.0595274	0.0558145	0.0053959	0.00298061	0.00587619	0	0.00667459	0.0136874	0.00584375	0.00511274	0.151359	0.177571	0.141925	0.200231	0.0891629	0.15205	0.0419243	0.00380153	0.0141763	0.0194943	0.00563743	0.0151537	0.0116527	0.00666972	0.0537347	0.0722036	0.0232567	0.0442138	0.0254387	0.0437695	0.0204009	0.0400459	0.00835585	0.03095	0.00826048	0.0327852	0.0240795	0.0147935	0.0530207	0.0608961	0.0310046	0.0341716	0.0413206
762.5	C43H68O10	MGDG(34:7)	11.2263	11.6539	17.4615	16.0739	14.5528	14.1937	2.72023	0.701436	0.77125	0.664162	1.12267	0.976365	0.847176	0.19563	32.5775	40.8131	32.0777	35.7427	19.8772	32.2176	7.72568	0.853063	1.38503	2.03994	1.23009	1.37646	1.37691	0.42885	8.07811	7.31619	4.45365	4.64151	2.8025	5.45839	2.18202	4.73209	3.80818	3.87907	2.86969	3.67194	3.79219	0.6627	4.72088	4.45131	6.08419	3.34454	2.98308
764.5	C43H70O10	MGDG(34:6)	1.27094	1.41307	1.7507	1.58092	1.32236	1.4676	0.197312	0.161946	0.179224	0.166904	0.352419	0.199607	0.21202	0.079819	3.3299	4.29604	3.4954	3.71415	2.07458	3.38201	0.817114	0.151301	0.255174	0.387101	0.249174	0.304336	0.269417	0.0860713	1.41352	1.22352	0.719168	0.701776	0.457897	0.903177	0.398675	0.758647	0.601621	0.571544	0.393199	0.571919	0.579386	0.129819	0.783075	0.772006	1.01038	0.46274	0.359889
766.5	C43H72O10	MGDG(34:5)	0.9305	1.0849	1.48889	1.40028	1.26963	1.23484	0.228161	0.145056	0.176286	0.159997	0.284338	0.218998	0.196935	0.0561431	2.63491	3.2515	2.62223	3.00206	1.6323	2.6286	0.616476	0.164986	0.26368	0.388494	0.245792	0.27908	0.268406	0.0802565	1.00454	0.807367	0.534903	0.55032	0.28661	0.636748	0.276053	0.642959	0.52433	0.51377	0.431197	0.560991	0.534649	0.0769249	0.705584	0.618783	0.74411	0.459893	0.382549
768.5	C43H74O10	MGDG(34:4)	0.486241	0.482605	0.523606	0.597162	0.507684	0.51946	0.0465166	0.180823	0.176286	0.14158	0.224266	0.197326	0.184056	0.0302819	1.19195	1.53099	1.15432	1.27753	0.697413	1.17044	0.302467	0.133814	0.18571	0.2952	0.1928	0.165427	0.19459	0.0607219	0.670191	0.463416	0.347061	0.343362	0.285762	0.421958	0.153031	0.409358	0.336323	0.32188	0.2759	0.477207	0.364134	0.0793327	0.471069	0.426273	0.512487	0.27622	0.293243
770.5	C43H76O10	MGDG(34:3)	0.169459	0.198833	0.209264	0.228969	0.187937	0.198893	0.0223526	0.068554	0.117524	0.0874806	0.121478	0.0889678	0.0968007	0.0222738	0.367045	0.437214	0.351433	0.410333	0.210107	0.355226	0.087995	0.0593038	0.119081	0.137853	0.140936	0.121229	0.115681	0.0329777	0.440326	0.378084	0.228989	0.318904	0.152632	0.303787	0.114928	0.28922	0.467928	0.425047	0.381634	0.431672	0.3991	0.0686477	0.287535	0.345733	0.388469	0.226387	0.178612
772.6	C43H78O10	MGDG(34:2)	0.238922	0.228755	0.234198	0.23012	0.225354	0.23147	0.00523409	0.243416	0.3085	0.246327	0.347079	0.299981	0.289061	0.0440818	0.225777	0.253674	0.216266	0.246764	0.143014	0.217099	0.0441087	0.244818	0.360079	0.391279	0.312314	0.328329	0.327364	0.0552191	0.19852	0.158848	0.0438299	0.083724	0.079708	0.112926	0.063572	0.151285	0.12116	0.05571	0.0578233	0.114748	0.100145	0.0419396	0.134591	0.127685	0.164142	0.0498336	0.119963
774.6	C43H80O10	MGDG(34:1)	0.0885463	0.118721	0.180769	0.135771	0.128409	0.130443	0.0333839	0.296074	0.3085	0.307333	0.377782	0.256638	0.309265	0.0437108	0.0580209	0.0940084	0.0513632	0.0634536	0.0520853	0.0637863	0.0175924	0.206803	0.260844	0.336973	0.287509	0.281605	0.274747	0.0471478	0.128366	0.139156	0.0447243	0.0987755	0.0644448	0.0950934	0.0404306	0.10234	0.144138	0.05571	0.0495629	0.0965342	0.089657	0.0385237	0.122356	0.141436	0.10578	0.0469859	0.106634
788.5	C45H70O10	MGDG(36:8)	0.00228999	0.00289563	0.00534292	0.0023012	0.0102047	0.00460689	0.00337231	0.00298061	0.00734524	0.00345318	0.0133492	0.00798429	0.0070225	0.00418728	0.0113519	0.0134298	0.00270333	0	0.00794521	0.00708605	0.00567007	0	0.00141763	0.00835471	0.0078924	0.00505122	0.00454319	0.00375542	0	0.00918955	0	0.00188144	0.00763162	0.00374052	0.00436668	0.0511698	0.0188007	0.00619	0.00660838	0.0018214	0.016918	0.0201619	0.00407852	0.0157151	0.0018238	0.00427145	0
790.5	C45H72O10	MGDG(36:7)	0.0816763	0.108104	0.0739104	0.0816926	0.100346	0.0891458	0.0143901	0.012916	0.0220357	0.00805742	0.0280333	0.0159686	0.0174022	0.00781019	0.175324	0.232783	0.187881	0.157929	0.11653	0.174089	0.0424586	0.00760305	0.00992343	0.0487358	0.0293146	0.0694542	0.0330062	0.0263042	0.128366	0.156222	0.06977	0.0489174	0.0491816	0.0904915	0.0490391	0.0578441	0.00208896	0.0722167	0.0264335	0.0491778	0.0415522	0.0276125	0.0917666	0.102148	0.125842	0.0654955	0.0319902
792.5	C45H74O10	MGDG(36:6)	0.183199	0.156364	0.246665	0.228969	0.168378	0.196715	0.0392085	0.187778	0.186569	0.148487	0.208247	0.151701	0.176557	0.0256718	0.334251	0.408862	0.325751	0.415974	0.251598	0.347287	0.0676376	0.117087	0.0722992	0.0932942	0.076669	0.0719798	0.0862659	0.0193041	0.259718	0.28225	0.176214	0.245528	0.109387	0.214619	0.0709085	0.238051	0.204718	0.200143	0.170166	0.154819	0.193579	0.032386	0.22024	0.263228	0.257156	0.200758	0.0973034
794.5	C45H76O10	MGDG(36:5)	0.0671731	0.0685299	0.0436338	0.0598312	0.0739841	0.0626304	0.0117585	0.0347737	0.0572928	0.0610062	0.082765	0.0364996	0.0544675	0.0197622	0.116042	0.146235	0.132463	0.122677	0.0838661	0.120257	0.0233012	0.037255	0.042529	0.0626603	0.0507369	0.0467238	0.047981	0.00961028	0.131351	0.0853315	0.0867652	0.0733761	0.0508775	0.0855403	0.029367	0.077867	0.0668468	0.0660267	0.0660838	0.101998	0.0757645	0.0154976	0.0836096	0.08054	0.0747757	0.054105	0.0413206
796.6	C45H78O10	MGDG(36:4)	0.0244266	0.0164086	0.0489768	0.034518	0.0510235	0.0350707	0.015081	0.0248384	0.0367262	0.0414382	0.0587364	0.0570306	0.043754	0.0142592	0.0630662	0.101469	0.0878581	0.0564032	0.0520853	0.0721764	0.0214443	0.0281313	0.0496171	0.0473433	0.0304421	0.0479866	0.0407041	0.0104874	0.137322	0.127341	0.0724534	0.0413916	0.0585091	0.0874034	0.0426096	0.028922	0.058491	0.0536467	0.0363461	0.0965342	0.054788	0.0263007	0.0734133	0.090362	0.102133	0.0598003	0.0493182
798.6	C45H80O10	MGDG(36:3)	0.0259532	0.018339	0.0133573	0.0333674	0.0119055	0.0205845	0.00901147	0.0119224	0.0426024	0.0356829	0.0427174	0.0342184	0.0334287	0.0126359	0.0113519	0.0164142	0.00405499	0.0126907	0.013242	0.0115508	0.00458363	0.0205282	0.0439466	0.0362037	0.0439719	0.0618774	0.0413056	0.0149584	0.107469	0.0997722	0.0599306	0.0677317	0.039854	0.0749516	0.0282093	0.0266973	0.0188007	0.02476	0.0231293	0.009107	0.0204989	0.00700277	0.0652563	0.0707181	0.0875423	0.0512574	0.0439865
800.6	C45H82O10	MGDG(36:2)	0.00992329	0	0.00445243	0.0103554	0.000850392	0.0051163	0.00488289	0.00596121	0.0396643	0.0322297	0.0213587	0.0216716	0.0241771	0.0127548	0.00126132	0	0.00675832	0	0	0.00160393	0.0029327	0.00152061	0.00992343	0.0027849	0.0135298	0.00631402	0.00681456	0.00498183	0.0238821	0.0157535	0	0	0.00763162	0.00945344	0.0103674	0.0333716	0.0125338	0.00825334	0.00330419	0.009107	0.013314	0.0116878	0	0.0314303	0.0145904	0.0142382	0.0106634
802.6	C45H84O10	MGDG(36:1)	0.00457998	0.00193042	0	0.017259	0.00595274	0.00594443	0.00673294	0.0228513	0.00734524	0.0218702	0.0173539	0.020531	0.0179903	0.00630199	0.0113519	0.0014922	0	0	0.000882801	0.00274538	0.00485248	0.00684275	0	0	0.00225497	0	0.00181954	0.00297298	0.0164189	0.0210047	0.00805038	0.0131701	0.000847958	0.0118984	0.0077765	0.00444954	0	0	0.016521	0.0418922	0.0125725	0.0177296	0.0142748	0.0117863	0.0127666	0.00996671	0
820.6	C47H78O10	MGDG(38:6)	0.00076333	0.00193042	0	0.0103554	0.00170078	0.00294999	0.00421082	0.0188772	0	0	0.00266984	0	0.0043094	0.00822528	0	0	0	0	0	0	0	0	0	0	0	0	0	0	0	0	0	0	0	0	0	0	0	0	0	0	0	0	0	0.00589317	0.0237094	0.00569526	0
822.6	C47H80O10	MGDG(38:5)	0.00305332	0.00193042	0.00267146	0.0046024	0.00680313	0.00381215	0.00193574	0.0238449	0.00146905	0.0103595	0.00667459	0	0.00846961	0.00953853	0	0	0	0	0	0	0	0.00380153	0	0	0	0.0138908	0.00353848	0.00601671	0	0	0	0	0	0	0	0	0	0	0	0	0	0	0.00611778	0.0216083	0.0127666	0.0085429	0
824.6	C47H82O10	MGDG(38:4)	0	0.00579126	0	0.0126566	0.00425196	0.00453996	0.00521419	0.027819	0.00587619	0.0057553	0.0106794	0.0193904	0.0139041	0.00955214	0	0	0	0	0	0	0	0.00304122	0	0.0250641	0	0	0.00562107	0.0109485	0.0373157	0.0249431	0.0143118	0.00376287	0.00339183	0.0167451	0.0145183	0.0177982	0	0.00206333	0	0	0.0039723	0.00778037	0.0183533	0.00392878	0.0200618	0.0185096	0.0159951
826.6	C47H84O10	MGDG(38:3)	0.00152666	0.00193042	0	0.0011506	0	0.000921536	0.000885289	0.0208642	0	0	0.0106794	0.00228123	0.00676496	0.00902421	0	0	0	0	0.000882801	0.00017656	0.000394801	0.00608244	0	0.0027849	0.00338246	0.0265189	0.00775374	0.0107103	0.00298526	0	0.00268346	0	0	0.00113374	0.00155611	0	0	0.00412667	0.00660838	0	0.00214701	0.00306805	0	0	0.0036476	0.00142382	0.00133292
Total MGDG			14.8712	15.6132	22.3414	20.8063	18.6891	18.4642	3.22515	2.19571	2.45037	2.14212	3.33997	2.61885	2.5494	0.482336	41.2604	51.7748	40.8581	45.4229	25.3029	40.9238	9.77391	2.04978	3.07343	4.32356	2.92244	3.22141	3.11813	0.813233	12.8321	11.3806	6.88576	7.27834	4.48231	8.57183	3.43801	7.66212	6.39432	6.29111	4.82247	6.42225	6.31845	1.00756	7.85522	7.64148	9.77738	5.39484	4.75721
738.5	C38H73O10P	PG(32:1)	0.0259532	0.00193042	0.0605531	0.0425722	0.039118	0.0340254	0.0217827	0.00894182	0.0117524	0.00805742	0.0186889	0.00570306	0.0106287	0.00499869	0.0214425	0.0283517	0.0297366	0.139598	0.02207	0.0482398	0.0512034	0.00152061	0.00850579	0.0306339	0.00563743	0.0176793	0.0127954	0.0116063	0.0179116	0.0118151	0.00626141	0.00282216	0	0.00776205	0.00718234	0.0355964	0.0208896	0	0.0280856	0.0254996	0.0220142	0.0134106	0	0.00785756	0.0036476	0.0341716	0
740.5	C38H75O10P	PG(32:0)	0.0839663	0.0926602	0.216388	0.097801	0.0918423	0.116532	0.0560403	0.0288125	0.0337881	0.0299276	0.0467222	0.050187	0.0378875	0.00989758	0.0819861	0.116391	0.12165	0.549931	0.0873973	0.191471	0.201137	0.0212886	0.00992343	0.0598754	0.0597567	0.0732427	0.0448174	0.0275187	0.0477642	0.038071	0.0161008	0.0103479	0.00593571	0.0236439	0.0182838	0.077867	0.0710248	0.0165067	0.0726922	0.0692132	0.0614608	0.0253365	0.0265104	0.0491098	0.0437712	0.0897004	0.00266585
760.5	C40H71O10P	PG(34:4)	0.076333	0.0492257	0.121997	0.0713372	0.0688817	0.0775549	0.0268933	0.00695475	0.00587619	0.00460424	0.0133492	0.0114061	0.0084381	0.00375467	0.105951	0.146235	0.117595	0.565442	0.0697413	0.200993	0.20557	0.000760305	0.00283526	0	0.0112749	0	0.00297409	0.00478313	0.0373157	0.0144407	0.0232567	0.0206958	0.0118714	0.0215161	0.00995505	0.0266973	0.056402	0.0165067	0.0297377	0.0801416	0.0418971	0.0259644	0.0163141	0.0137507	0.0328284	0.069767	0.0053317
762.5	C40H73O10P	PG(34:3)	0.0625931	0.0482605	0.101515	0.069036	0.0561258	0.0675062	0.0205123	0.00198707	0.00293809	0.00230212	0.0120143	0.0114061	0.00612954	0.00511045	0.0807247	0.083563	0.0946165	0.52596	0.0573821	0.168449	0.200314	0.00456183	0.00283526	0.00835471	0.00450994	0	0.00405235	0.00303653	0.0343305	0.0249431	0.0187842	0.0178737	0.00678366	0.020543	0.0101118	0.0133486	0.0313345	0.01857	0.0446066	0.018214	0.0252147	0.0127226	0.0265104	0.035359	0.0310046	0.0754622	0.0159951
764.5	C40H75O10P	PG(34:2)	0.0442732	0.0221998	0.0730199	0.0506264	0.0229606	0.042616	0.0211806	0.00298061	0.0161595	0.0057553	0.0106794	0.0182498	0.0107649	0.00653499	0.0491916	0.0701333	0.0662315	0.270735	0.0326637	0.0977911	0.0978189	0.00228092	0.0127587	0.0111396	0.0225497	0.00378841	0.0105035	0.00811334	0.0417936	0.0223175	0.00268346	0.00752575	0.0110235	0.0170688	0.0155998	0.0444954	0.0334234	0.01238	0.0446066	0.0309638	0.0331738	0.013193	0.0142748	0.0275015	0.00729519	0.0284763	0.0106634
766.5	C40H77O10P	PG(34:1)	0.0511431	0.0357128	0.105968	0.0586806	0.0484723	0.0599953	0.0269999	0.00596121	0.0117524	0.0103595	0.00934443	0.0114061	0.00976474	0.00232605	0.0618049	0.0820708	0.0608249	0.511859	0.0476713	0.152846	0.201071	0.00228092	0.00141763	0.0236717	0.0281871	0.0164165	0.0143948	0.0122017	0.0268673	0.0170663	0	0.0103479	0.00423979	0.0117043	0.0106445	0.028922	0.0229786	0.00412667	0.0313898	0.0619276	0.0298689	0.0208633	0.0122356	0.045181	0.0200618	0.0683432	0.0133292
768.5	C40H79O10P	PG(34:0)	0.00610664	0.00096521	0.00445243	0.0126566	0.00170078	0.00517633	0.00466789	0.00198707	0.00440714	0.00460424	0.00533968	0.00114061	0.00349575	0.00182224	0.00252265	0.00895318	0.00270333	0.00282016	0.00441401	0.00428267	0.00271854	0.000760305	0	0	0.00112749	0.00378841	0.00113524	0.00156185	0.00298526	0.0105023	0	0.00188144	0.00254387	0.00358258	0.0040326	0	0.00417793	0.0103167	0	0.0036428	0.00362748	0.00422391	0	0	0.00547139	0.0113905	0
Total PG			0.350369	0.250955	0.683894	0.40271	0.329102	0.403406	0.166019	0.0576251	0.0866738	0.0656105	0.116138	0.109499	0.0871092	0.0258634	0.403624	0.535699	0.493357	2.56635	0.32134	0.864073	0.955192	0.0334534	0.0382761	0.133675	0.133043	0.114915	0.0906727	0.0506252	0.208968	0.139156	0.0670865	0.0714946	0.0423979	0.105821	0.0679185	0.226927	0.240231	0.0784067	0.251119	0.289603	0.217257	0.0810574	0.0958452	0.17876	0.14408	0.377311	0.0479853
712.5	C39H70O8PN	PE(34:4)	0	0	0.000890486	0	0	0.000178097	0.000398238	0	0	0	0	0.00114061	0.000228123	0.000510098	0	0	0	0	0	0	0	0	0	0	0	0	0	0	0	0	0	0	0	0	0	0	0	0	0	0	0	0	0	0	0	0	0.00133292
714.5	C39H72O8PN	PE(34:3)	0.00228999	0	0	0	0	0.000457998	0.00102412	0	0	0	0	0	0	0	0.00126132	0.00298439	0.00270333	0.00282016	0.0017656	0.00230696	0.000752632	0	0.00141763	0	0	0	0.000283526	0.000633984	0	0	0	0	0	0	0	0	0	0	0	0	0	0	0	0	0	0	0
716.5	C39H74O8PN	PE(34:2)	0	0	0	0	0	0	0	0	0	0	0	0	0	0	0.00252265	0.00298439	0.00270333	0.00423024	0.00441401	0.00337092	0.000886159	0	0	0	0.00112749	0	0.000225497	0.000504227	0.00298526	0.00525117	0	0	0	0.00164729	0.00239368	0	0	0.00206333	0	0	0.000412667	0.000922751	0.00611778	0.00196439	0.0036476	0.00284763	0.0053317
718.5	C39H76O8PN	PE(34:1)	0.00305332	0	0	0	0.00170078	0.000950821	0.001387	0	0	0	0	0	0	0	0.00126132	0.0014922	0.00270333	0.00564032	0.000882801	0.00239599	0.00193741	0.000760305	0.00141763	0.00139245	0	0	0.000714078	0.000703052	0.00149263	0.00262558	0.00178897	0.000940719	0	0.00136958	0.000978296	0.00222477	0.00208896	0	0.0016521	0.0018214	0.00155745	0.000898903	0.00407852	0	0	0.00142382	0.00133292
736.5	C41H70O8PN	PE(36:6)	0.00305332	0	0.00178097	0.0046024	0.000850392	0.00205742	0.001819	0.000993536	0	0	0	0	0.000198707	0.000444323	0.00126132	0.0014922	0.00270333	0.0070504	0.000882801	0.00267801	0.00253744	0	0	0	0	0	0	0	0	0	0	0.000940719	0	0.000188144	0.000420702	0	0	0	0	0	0	0	0	0	0	0	0
738.5	C41H72O8PN	PE(36:5)	0.00686997	0.00868689	0.00445243	0.0138072	0.00765352	0.008294	0.00345491	0	0	0	0	0	0	0	0.00756794	0.00746099	0.00946165	0.0239714	0.00617961	0.0109283	0.00738473	0	0	0.00139245	0	0	0.00027849	0.000622723	0	0	0.000894487	0.000940719	0	0.000367041	0.000502857	0	0.00208896	0	0	0	0.000417793	0.000934213	0	0	0	0	0
740.5	C41H74O8PN	PE(36:4)	0.0282432	0.0173738	0.0293861	0.040271	0.0314645	0.0293477	0.00819139	0	0	0	0	0	0	0	0.0201812	0.0268596	0.0270333	0.0944754	0.0150076	0.0367114	0.0326791	0	0.00141763	0	0.00225497	0	0.000734521	0.00104845	0	0.00131279	0	0	0	0.000262558	0.000587099	0	0.00208896	0	0.0016521	0.0036428	0.00147677	0.00153777	0	0	0.0036476	0.00284763	0.00133292
742.5	C41H76O8PN	PE(36:3)	0.0587764	0.0569474	0.0926106	0.120813	0.0867399	0.0831775	0.0264648	0.00894182	0.00293809	0.0057553	0	0.00342184	0.00421141	0.00334444	0.0567596	0.0761021	0.0838031	0.259455	0.0494369	0.105111	0.0873999	0.00456183	0.00708816	0.00835471	0.00676491	0.00631402	0.00661673	0.0013765	0.00746315	0.0105023	0.0071559	0.00564431	0.000847958	0.00632273	0.0035319	0.00222477	0.0125338	0.00619	0.00495629	0.0145712	0.00809521	0.00523412	0.00407852	0.00196439	0.00729519	0.00711908	0.00666462
744.5	C41H78O8PN	PE(36:2)	0	0	0	0	0	0	0	0	0	0	0.00133492	0	0.000266984	0.000596994	0	0	0	0	0	0	0	0	0	0	0	0	0	0	0	0	0	0	0	0	0	0	0.00208896	0	0.0016521	0	0.000748212	0.00103611	0	0	0	0	0
746.6	C41H80O8PN	PE(36:1)	0.00152666	0	0.000890486	0	0	0.000483429	0.000699131	0	0	0	0	0	0	0	0	0	0.00135166	0.00141008	0	0.000552349	0.000756617	0	0	0.00139245	0	0	0.00027849	0.000622723	0	0	0	0	0	0	0	0	0	0	0	0	0	0	0	0	0	0.00142382	0
764.5	C43H74O8PN	PE(38:6)	0	0.00096521	0	0.0011506	0	0.000423162	0.000583134	0	0	0	0	0	0	0	0	0	0	0	0	0	0	0.000760305	0	0	0	0	0.000152061	0.000340019	0	0	0	0	0	0	0	0	0	0	0	0	0	0	0	0	0	0	0.00133292
766.5	C43H76O8PN	PE(38:5)	0.00381665	0.00386084	0.00267146	0.0046024	0	0.00299027	0.00180853	0	0	0	0	0	0	0	0.00126132	0.0014922	0.00405499	0.00846048	0.000882801	0.00323036	0.00317976	0.000760305	0	0	0	0	0.000152061	0.000340019	0	0	0	0	0	0	0	0	0	0	0	0	0	0	0.00203926	0	0.0018238	0	0.00399877
768.5	C43H78O8PN	PE(38:4)	0.00915996	0.0164086	0.00890486	0.0207108	0.0178582	0.0146085	0.00532112	0	0.0117524	0.00460424	0	0.00228123	0.00372757	0.00487462	0.0126132	0.0104454	0.00810998	0.0324318	0.0105936	0.0148388	0.00996329	0.00760305	0.0042529	0	0.00112749	0.00505122	0.00360693	0.00306716	0.00149263	0	0	0.00188144	0	0.000674813	0.000934195	0	0.00208896	0	0	0.0018214	0.000782073	0.00107507	0	0	0	0	0.00133292
770.6	C43H80O8PN	PE(38:3)	0.00152666	0	0	0	0	0.000305332	0.000682743	0.000993536	0	0	0	0	0.000198707	0.000444323	0.00126132	0.0014922	0.00270333	0	0	0.00109137	0.0011369	0	0	0.0027849	0	0.0012628	0.000809541	0.00123223	0	0	0	0	0	0	0	0	0	0	0	0	0	0	0	0	0	0	0
772.6	C43H82O8PN	PE(38:2)	0	0	0	0	0	0	0	0	0	0	0	0	0	0	0	0	0	0	0	0	0	0	0.00141763	0	0	0	0.000283526	0.000633984	0	0	0	0	0	0	0	0	0	0	0	0	0	0	0	0	0	0	0
798.6	C45H84O8PN	PE(40:3)	0	0	0	0	0	0	0	0	0	0	0	0	0	0	0	0	0	0	0	0	0	0	0	0	0	0	0	0	0	0	0	0	0	0	0	0	0	0	0	0	0	0	0	0	0	0	0
800.6	C45H86O8PN	PE(40:2)	0	0	0	0.0011506	0	0.00023012	0.000514564	0	0	0	0	0	0	0	0	0	0	0	0.000882801	0.00017656	0.000394801	0	0	0	0	0	0	0	0	0	0	0	0	0	0	0	0	0	0	0	0	0	0	0	0	0	0
824.6	C47H86O8PN	PE(42:4)	0	0	0	0	0	0	0	0	0	0	0	0	0	0	0	0	0	0	0	0	0	0	0	0	0	0	0	0	0.00149263	0	0	0	0	0.000298526	0.000667524	0	0	0	0	0	0	0	0	0.00196439	0	0	0
826.6	C47H88O8PN	PE(42:3)	0	0	0	0.0011506	0	0.00023012	0.000514564	0	0	0	0	0	0	0	0	0	0	0	0	0	0	0	0	0.00139245	0	0	0.00027849	0.000622723	0	0	0	0	0	0	0	0	0	0	0	0	0	0	0	0	0	0	0
828.6	C47H90O8PN	PE(42:2)	0	0.00096521	0	0.0023012	0	0.000653282	0.00101159	0	0	0	0	0	0	0	0	0	0	0	0	0	0	0	0.00141763	0	0	0	0.000283526	0.000633984	0	0	0	0	0	0	0	0	0	0	0	0	0	0	0	0	0	0	0
Total PE			0.118316	0.105208	0.141587	0.21056	0.146267	0.144388	0.0406353	0.0109289	0.0146905	0.0103595	0.00133492	0.00684368	0.0088315	0.0050302	0.105951	0.132806	0.147331	0.439945	0.0909285	0.183392	0.145108	0.0144458	0.0184292	0.0167094	0.0112749	0.012628	0.0146975	0.00291693	0.0149263	0.0196919	0.00983936	0.0103479	0.000847958	0.0111307	0.00699492	0.00444954	0.0229786	0.00825334	0.00991257	0.0218568	0.0134902	0.00839624	0.0163141	0.00589317	0.0164142	0.015662	0.0226597
848.5	C43H75O13P	PI(34:4)	0.00076333	0.00772168	0	0.0023012	0.00680313	0.00351787	0.00353228	0.00695475	0	0.00115106	0.0120143	0	0.00402402	0.00531678	0.00126132	0.00298439	0.00270333	0.00423024	0.000882801	0.00241242	0.0013584	0	0.0113411	0.0027849	0.00450994	0.0012628	0.00397974	0.00444741	0	0.0105023	0	0	0.00169592	0.00243965	0.00456661	0.00444954	0	0	0	0.0036428	0.00161847	0.00223446	0.00407852	0	0.00729519	0	0.00933047
850.5	C43H77O13P	PI(34:3)	0.0137399	0.0144781	0.0178097	0.0195602	0.023811	0.0178798	0.00408402	0	0.00734524	0.00690636	0.00800951	0.00570306	0.00559284	0.00323761	0.0176585	0.0298439	0.0243299	0.0310218	0.00971081	0.022513	0.00890091	0.000760305	0.00850579	0.0111396	0.0101474	0.00505122	0.00712086	0.00424171	0.0671683	0.0433221	0.0169953	0.0272808	0.0254387	0.0360411	0.0198357	0.0467202	0.0229786	0.00206333	0.0297377	0.0437136	0.0290427	0.0179783	0.0224318	0.0333947	0.0145904	0.0227811	0.00799754
852.5	C43H79O13P	PI(34:2)	0.00839663	0.0106173	0.0222622	0.0253132	0.0187086	0.0170596	0.00732219	0.00894182	0.0132214	0.0103595	0.0240285	0.0125467	0.0138196	0.00595746	0.0214425	0.0358127	0.0243299	0.053583	0.0105936	0.0291524	0.0163428	0.0114046	0.0141763	0.0139245	0.0112749	0.00883963	0.011924	0.00219542	0.0537347	0.0341326	0.0223622	0.0244587	0.0211989	0.0311774	0.0136013	0.020023	0.0459572	0.01857	0.0214772	0.0346066	0.0281268	0.0118441	0.0285496	0.0216083	0.027357	0.0270525	0.0146622
854.5	C43H81O13P	PI(34:1)	0.248846	0.272189	0.703484	0.522373	0.537447	0.456868	0.192992	0.507697	0.643443	0.524884	0.772918	0.745961	0.63898	0.122124	0.407408	0.764005	0.487951	0.902451	0.195982	0.551559	0.28263	0.29956	0.470654	0.792305	0.589675	0.601095	0.550658	0.181597	1.45979	1.21827	0.674443	0.760101	0.736028	0.969727	0.349174	1.2036	1.22204	0.350767	0.563365	0.730381	0.814032	0.388164	0.960491	0.734682	0.859009	1.01376	0.29191
872.5	C45H75O13P	PI(36:6)	0.00228999	0	0	0	0.00170078	0.000798155	0.00111259	0.00397414	0.00146905	0.00230212	0.00400476	0.00342184	0.00303438	0.00111371	0.0050453	0.00447659	0.00540665	0.00423024	0.00441401	0.00471456	0.000492419	0.000760305	0	0.00556981	0.00225497	0	0.00171702	0.00234227	0.00298526	0.00525117	0	0.000940719	0	0.00183543	0.00226536	0	0	0.00619	0.0016521	0	0.00156842	0.00268076	0	0	0	0	0.00133292
874.5	C45H77O13P	PI(36:5)	0.00152666	0.00096521	0	0	0.00255117	0.00100861	0.00108217	0	0	0	0	0	0	0	0.00252265	0.00447659	0.00135166	0.00141008	0	0.0019522	0.0016706	0	0	0	0	0	0	0	0.00149263	0.00131279	0	0	0.00254387	0.00106986	0.00108394	0.00222477	0	0	0	0	0.000444954	0.000994948	0	0	0	0.00142382	0
876.5	C45H79O13P	PI(36:4)	0.00076333	0	0.00178097	0.0011506	0.00170078	0.00107914	0.00073287	0.00198707	0.00146905	0	0.00400476	0.00342184	0.00217654	0.00159428	0.00252265	0.00746099	0.00675832	0.00141008	0.0017656	0.00398353	0.00289258	0.000760305	0.00141763	0	0.00112749	0.0012628	0.000913646	0.000565664	0.011941	0.00262558	0	0.00188144	0.000847958	0.0034592	0.00484537	0.00444954	0.00208896	0	0	0.0036428	0.00203626	0.00204331	0.00203926	0	0.0036476	0	0.00133292
878.5	C45H81O13P	PI(36:3)	0.00076333	0.00386084	0.00178097	0.0011506	0.00425196	0.00236154	0.00159525	0.00198707	0.00146905	0.00115106	0.00133492	0.00228123	0.00164466	0.000472462	0.0138746	0.0179064	0.012165	0.016921	0.00617961	0.0134093	0.00465265	0	0.00141763	0.00556981	0	0.0012628	0.00165005	0.00229204	0.011941	0.00918955	0.00268346	0.00282216	0.00339183	0.00600561	0.0042828	0.00444954	0.0104448	0	0.0016521	0	0.00330929	0.00438364	0.00407852	0.00392878	0.00547139	0.00711908	0.00399877
880.6	C45H83O13P	PI(36:2)	0.00381665	0.00096521	0.0115763	0.0069036	0.00850392	0.00635314	0.00411321	0.00695475	0.0102833	0.0103595	0.0200238	0	0.00952428	0.00722544	0.00756794	0.0164142	0.00675832	0.00987056	0.00441401	0.009005	0.00457807	0.00152061	0.0042529	0.0222792	0.00225497	0.00505122	0.00707178	0.00862137	0.0298526	0.0183791	0.00805038	0.00564431	0.0178071	0.0159467	0.00963383	0.020023	0.00626689	0.00412667	0.00330419	0.0109284	0.00892982	0.00687134	0.00611778	0.0117863	0.00911899	0.015662	0.00133292
882.6	C45H85O13P	PI(36:1)	0.00305332	0.00386084	0.0133573	0.011506	0.0110551	0.00856651	0.00475194	0.014903	0.0161595	0.0230212	0.0253635	0.0193904	0.0197675	0.00443633	0.0113519	0.0253674	0.01622	0.0141008	0.00706241	0.0148205	0.00681784	0.0106443	0.0170116	0.0292415	0.0225497	0.0239933	0.0206881	0.00710537	0.0298526	0.0196919	0.0143118	0.0103479	0.0144153	0.0177239	0.00754939	0.0355964	0.0417793	0	0.00660838	0.0218568	0.0211682	0.0179829	0.0203926	0.0137507	0.0127666	0.0199334	0.0053317
Total PI			0.283959	0.314658	0.772052	0.590258	0.616534	0.515492	0.209502	0.553399	0.694859	0.580135	0.871702	0.792726	0.698564	0.135974	0.490655	0.908748	0.587974	1.03923	0.241005	0.653522	0.322065	0.325411	0.528777	0.882814	0.643794	0.647819	0.605723	0.202791	1.66876	1.36268	0.738846	0.833477	0.823367	1.08543	0.40909	1.34154	1.35156	0.381717	0.627796	0.848772	0.910276	0.431182	1.04818	0.819151	0.939256	1.10773	0.33723
756.5	C40H70O10PN	PS(34:4)	0	0	0	0	0.00255117	0.000510235	0.00114092	0	0	0	0	0	0	0	0	0	0	0	0.000882801	0.00017656	0.000394801	0.000760305	0	0.00139245	0	0	0.000430551	0.000630498	0	0	0.00178897	0	0	0.000357795	0.000800053	0.00222477	0	0	0	0	0.000444954	0.000994948	0	0	0	0	0
758.5	C40H72O10PN	PS(34:3)	0	0.00096521	0	0.0023012	0	0.000653282	0.00101159	0	0	0.00115106	0	0	0.000230212	0.00051477	0.00882927	0	0.012165	0	0.00441401	0.00508165	0.00539236	0	0	0.00139245	0	0	0.00027849	0.000622723	0	0	0	0	0	0	0	0	0.00208896	0	0.0016521	0	0.000748212	0.00103611	0	0	0.0018238	0.00142382	0
760.5	C40H74O10PN	PS(34:2)	0	0	0	0	0	0	0	0	0	0	0	0	0	0	0.0050453	0.00298439	0.00270333	0.0126907	0.0026484	0.00521443	0.00429496	0	0	0	0	0	0	0	0.00597052	0.00262558	0	0	0.000847958	0.00188881	0.002521	0	0.00835585	0	0.00660838	0	0.00299285	0.00414443	0	0	0	0.00142382	0.00399877
762.5	C40H76O10PN	PS(34:1)	0	0	0	0	0	0	0	0	0	0	0	0	0	0	0.0050453	0.0104454	0.0108133	0.00846048	0.00353121	0.00765913	0.00324908	0.00228092	0	0	0	0	0.000456183	0.00102006	0.00298526	0	0.00178897	0.000940719	0	0.00114299	0.00127132	0.00444954	0	0	0	0	0.000889909	0.0019899	0.00611778	0.00196439	0	0	0
780.5	C42H70O10PN	PS(36:6)	0	0	0.00267146	0	0.000850392	0.00070437	0.00115965	0	0	0	0	0	0	0	0.00126132	0.00298439	0	0.00564032	0	0.00197721	0.00238558	0.00152061	0	0	0.00112749	0	0.000529619	0.00073841	0	0.00131279	0.000894487	0.00188144	0	0.000817743	0.000824593	0	0	0	0	0	0	0	0	0	0	0	0.00133292
782.5	C42H72O10PN	PS(36:5)	0.00076333	0	0	0.0011506	0.00170078	0.000722943	0.000739254	0.000993536	0	0	0.00133492	0.00228123	0.000921936	0.00096479	0.00630662	0.00746099	0.00675832	0.00564032	0.00529681	0.00629261	0.000865922	0.000760305	0.00283526	0.00139245	0	0.0012628	0.00125017	0.00104113	0.00149263	0	0	0	0	0.000298526	0.000667524	0	0.00208896	0	0	0	0.000417793	0.000934213	0	0	0	0.00142382	0
784.5	C42H74O10PN	PS(36:4)	0.00152666	0.00193042	0.00267146	0.0011506	0.00510235	0.0024763	0.00157254	0	0	0.00115106	0	0	0.000230212	0.00051477	0.0176585	0.0164142	0.0189233	0.0141008	0.00971081	0.0153615	0.00362596	0.000760305	0	0.00139245	0.00112749	0	0.000656049	0.000639572	0	0	0	0	0	0	0	0	0.00208896	0	0	0	0.000417793	0.000934213	0	0	0	0	0
786.5	C42H76O10PN	PS(36:3)	0.00152666	0.00482605	0.00979535	0.0080542	0.00255117	0.00535069	0.00352845	0	0	0	0.00133492	0	0.000266984	0.000596994	0.0353171	0.0373049	0.0351433	0.035252	0.0158904	0.0317815	0.00892861	0.000760305	0	0	0.00112749	0	0.000377558	0.000533043	0	0	0.000894487	0	0	0.000178897	0.000400027	0	0	0.00206333	0.0016521	0	0.000743086	0.00102785	0	0	0.0018238	0	0
788.5	C42H78O10PN	PS(36:2)	0	0	0	0	0	0	0	0	0	0	0	0	0	0	0.00252265	0.0014922	0.00270333	0.00282016	0	0.00190767	0.00118909	0.000760305	0.00141763	0	0.00112749	0	0.000661085	0.000646878	0.00149263	0.00262558	0	0	0	0.000823643	0.00119684	0	0	0	0	0	0	0	0	0	0	0	0
790.6	C42H80O10PN	PS(36:1)	0	0.00096521	0	0	0.000850392	0.00036312	0.000498877	0	0	0	0	0	0	0	0	0	0	0	0.0017656	0.000353121	0.000789602	0	0	0	0	0	0	0	0	0	0.000894487	0	0	0.000178897	0.000400027	0	0.00208896	0	0.0016521	0	0.000748212	0.00103611	0	0	0.0018238	0	0
808.5	C44H74O10PN	PS(38:6)	0.00076333	0	0	0.0011506	0	0.000382786	0.00054174	0.000993536	0.00293809	0	0	0	0.000786326	0.00127749	0.00126132	0	0	0.00141008	0	0.000534281	0.000733482	0.00228092	0	0.00139245	0.00112749	0	0.000960171	0.000975075	0.00298526	0	0	0	0	0.000597052	0.00133505	0	0.00208896	0	0	0	0.000417793	0.000934213	0	0.00196439	0	0.00284763	0
810.5	C44H76O10PN	PS(38:5)	0	0.00096521	0.000890486	0.0011506	0.00680313	0.00196189	0.00274254	0.00298061	0	0.00115106	0.00266984	0	0.0013603	0.0014217	0.00126132	0.00298439	0.00270333	0.00564032	0.000882801	0.00269443	0.00187738	0.000760305	0.00283526	0	0.00112749	0.00252561	0.00144973	0.0011998	0	0.00131279	0.000894487	0	0.000847958	0.000611047	0.000586444	0	0.00208896	0	0.0016521	0	0.000748212	0.00103611	0	0.00196439	0	0	0
812.5	C44H78O10PN	PS(38:4)	0	0.00096521	0.000890486	0	0.00425196	0.00122153	0.00175663	0	0	0	0	0.00114061	0.000228123	0.000510098	0.0050453	0.0104454	0.00405499	0.00141008	0.00353121	0.00489739	0.00337415	0.00152061	0	0.00139245	0.00112749	0.0012628	0.00106067	0.000610731	0.00149263	0	0.000894487	0	0	0.000477423	0.000687093	0.00222477	0.00208896	0	0	0	0.000862747	0.00118234	0.00203926	0	0	0	0
814.6	C44H80O10PN	PS(38:3)	0	0	0.00534292	0.0011506	0.00170078	0.00163886	0.00219852	0.000993536	0	0	0	0	0.000198707	0.000444323	0	0.00298439	0	0	0.000882801	0.000773439	0.00129373	0.00152061	0	0	0.00112749	0	0.000529619	0.00073841	0	0	0.000894487	0	0	0.000178897	0.000400027	0	0	0	0.0016521	0	0.000330419	0.00073884	0	0	0	0	0.00133292
816.6	C44H82O10PN	PS(38:2)	0	0	0	0	0	0	0	0	0	0	0	0	0	0	0.00126132	0	0	0	0.000882801	0.000428825	0.00060225	0	0	0	0	0.0012628	0.000252561	0.000564743	0.00149263	0.00131279	0	0	0.000847958	0.000730676	0.000707277	0.00222477	0	0.00412667	0.0016521	0	0.00160071	0.00172461	0.00203926	0	0.0018238	0.00142382	0.00133292
818.6	C44H84O10PN	PS(38:1)	0.00076333	0.00193042	0.000890486	0.0011506	0.000850392	0.00111705	0.000477036	0.000993536	0	0	0	0	0.000198707	0.000444323	0	0	0.00135166	0	0	0.000270333	0.000604482	0	0	0	0	0	0	0	0.00298526	0	0.00178897	0	0.00169592	0.00129403	0.00128606	0	0.00208896	0	0.0016521	0.0018214	0.00111249	0.00102744	0	0	0.0018238	0	0.00133292
840.6	C46H82O10PN	PS(40:4)	0	0.00096521	0.000890486	0	0.00170078	0.000711296	0.000722418	0	0	0	0	0	0	0	0	0	0	0.00141008	0.000882801	0.000458576	0.00065502	0.00152061	0	0	0	0	0.000304122	0.000680038	0	0	0	0	0	0	0	0	0.00417793	0	0	0	0.000835585	0.00186843	0	0	0	0	0
842.6	C46H84O10PN	PS(40:3)	0	0.00096521	0	0.0023012	0.000850392	0.00082336	0.000943492	0.000993536	0	0.00115106	0	0.00114061	0.000657042	0.00060302	0	0	0	0	0	0	0	0	0	0	0.00112749	0.0012628	0.000478058	0.000656354	0	0	0.000894487	0	0	0.000178897	0.000400027	0	0	0.00206333	0.0016521	0	0.000743086	0.00102785	0	0	0	0	0.00133292
844.6	C46H86O10PN	PS(40:2)	0.00076333	0	0	0.0011506	0.00255117	0.000893021	0.00105209	0.000993536	0.00293809	0.00115106	0.00133492	0	0.00128352	0.0010594	0	0	0	0	0	0	0	0.000760305	0	0	0	0	0.000152061	0.000340019	0.00447789	0	0	0	0	0.000895578	0.00200257	0	0.00208896	0	0	0	0.000417793	0.000934213	0	0	0	0	0
846.6	C46H88O10PN	PS(40:1)	0.00228999	0.00096521	0	0	0.000850392	0.000821118	0.000939105	0.00298061	0.00146905	0.00115106	0	0	0.00112014	0.00123425	0	0	0	0	0	0	0	0.000760305	0.00283526	0.00974716	0	0	0.00266855	0.00412366	0	0.00393838	0	0.00282216	0	0.00135211	0.00189304	0	0.00208896	0.01238	0	0	0.00289379	0.00537955	0	0	0	0	0
868.6	C48H86O10PN	PS(42:4)	0	0	0	0	0.00510235	0.00102047	0.00228184	0	0	0	0	0	0	0	0	0	0.00135166	0	0	0.000270333	0.000604482	0	0	0	0	0	0	0	0	0	0.000894487	0.000940719	0	0.000367041	0.000502857	0	0.00626689	0	0.00330419	0	0.00191422	0.0028227	0	0.00196439	0	0	0
870.6	C48H88O10PN	PS(42:3)	0.00152666	0.00096521	0.00267146	0.005753	0	0.00218327	0.00221714	0.000993536	0.00293809	0.00115106	0.00266984	0	0.00155051	0.00123006	0	0	0	0.00423024	0.000882801	0.00102261	0.00183341	0	0	0	0.00112749	0.0012628	0.000478058	0.000656354	0.00149263	0.00131279	0	0	0	0.000561084	0.000770923	0	0.00626689	0.00206333	0	0	0.00166604	0.00272272	0.00203926	0.00196439	0.0036476	0	0.00133292
872.6	C48H90O10PN	PS(42:2)	0	0	0	0.0034518	0.00170078	0.00103052	0.00154092	0.00198707	0	0	0.00133492	0.00228123	0.00112064	0.0010788	0.00126132	0	0	0	0	0.000252265	0.000564081	0	0	0	0	0	0	0	0	0.00525117	0.000894487	0	0	0.00122913	0.00228151	0.00222477	0	0	0	0	0.000444954	0.000994948	0	0	0	0	0.00133292
874.6	C48H92O10PN	PS(42:1)	0.00076333	0.00096521	0	0.0046024	0	0.00126619	0.00191574	0	0.00293809	0.00230212	0	0	0.00104804	0.0014526	0.00126132	0	0	0.00282016	0.000882801	0.000992857	0.00116133	0	0.00141763	0	0	0	0.000283526	0.000633984	0.00447789	0	0	0	0	0.000895578	0.00200257	0.00444954	0.00417793	0	0	0	0.00172549	0.00236468	0	0	0	0	0
898.6	C50H92O10PN	PS(44:3)	0	0	0.00445243	0	0	0.000890486	0.00199119	0	0	0	0.00800951	0	0.0016019	0.00358196	0.00126132	0.0014922	0.00405499	0	0.00971081	0.00330387	0.00387243	0.000760305	0	0	0	0	0.000152061	0.000340019	0.00298526	0.00393838	0	0	0.00169592	0.00172391	0.00176348	0.00444954	0	0	0.00330419	0	0.00155075	0.00216171	0.00407852	0.00196439	0.0018238	0	0
900.7	C50H94O10PN	PS(44:2)	0	0.00193042	0	0.410764	0	0.0825389	0.183485	0	0	0	0.0533968	0	0.0106794	0.0238798	0.00126132	0	0	0	0.000882801	0.000428825	0.00060225	0	0.00567053	0	0	0	0.00113411	0.00253594	0	0.00262558	0	0	0	0.000525117	0.0011742	0	0	0	0	0	0	0	0	0	0	0.00711908	0
Total PS			0.0106866	0.0193042	0.031167	0.445282	0.0399684	0.109282	0.188162	0.014903	0.0132214	0.0103595	0.0720856	0.00684368	0.0234827	0.0273415	0.0958606	0.0969928	0.102726	0.101526	0.0635617	0.0921335	0.0162348	0.017487	0.0170116	0.0181019	0.0112749	0.00883963	0.014543	0.00420226	0.0343305	0.0262558	0.0134173	0.00658503	0.00593571	0.0173049	0.0125427	0.0222477	0.0501351	0.0226967	0.0264335	0.0018214	0.0246669	0.0172003	0.0163141	0.0117863	0.0145904	0.015662	0.0133292
682.4	C37H61O8P	PA(34:6)	0	0	0	0	0.00170078	0.000340157	0.000760613	0.00198707	0	0	0	0.00114061	0.000625537	0.000907327	0	0	0	0.0239714	0	0.00479427	0.0107203	0	0.00283526	0	0.00112749	0	0.00079255	0.0012419	0	0	0.000894487	0	0	0.000178897	0.000400027	0.00222477	0	0	0	0	0.000444954	0.000994948	0	0	0.00547139	0	0
684.4	C37H63O8P	PA(34:5)	0	0	0.00267146	0.0023012	0	0.000994532	0.0013681	0.00198707	0	0.00115106	0	0	0.000627626	0.00090882	0	0.0014922	0.00135166	0	0	0.000568772	0.000780407	0	0.00141763	0.00139245	0	0.0012628	0.000814578	0.000745921	0.00149263	0	0	0	0	0.000298526	0.000667524	0	0	0.00206333	0	0	0.000412667	0.000922751	0	0	0	0.00427145	0
686.4	C37H65O8P	PA(34:4)	0.00076333	0	0	0.0046024	0.00595274	0.00226369	0.00280973	0	0.00293809	0.00115106	0.00133492	0.00570306	0.00222543	0.00220803	0.00252265	0.00298439	0.00135166	0.018331	0.00353121	0.00574419	0.00708194	0	0.00141763	0	0.00338246	0	0.000960018	0.00148682	0.0149263	0.0105023	0.00178897	0.00470359	0	0.00638424	0.00621742	0	0.00417793	0.00206333	0.00330419	0.009107	0.00373049	0.0033906	0.00815704	0.00982196	0.00547139	0.00427145	0.00266585
688.5	C37H67O8P	PA(34:3)	0.00152666	0.00675647	0	0.0046024	0.00510235	0.00359758	0.00276061	0.00298061	0.00440714	0.00460424	0.00266984	0.00570306	0.00407298	0.00124631	0.00630662	0.014922	0.0175716	0.0267915	0.0105936	0.0152371	0.00775193	0.00228092	0.00283526	0.00974716	0.00450994	0.00378841	0.00463234	0.00298527	0.0238821	0.0144407	0.00357795	0.00282216	0.00508775	0.00996213	0.00907358	0.0133486	0.00417793	0	0	0.018214	0.00714811	0.0082449	0.0101963	0.0137507	0.0200618	0	0.00266585
690.5	C37H69O8P	PA(34:2)	0.00305332	0	0	0.0126566	0	0.00314198	0.00548069	0	0	0	0.00133492	0.00798429	0.00186384	0.00346992	0.00378397	0.0119376	0.00946165	0	0.00529681	0.006096	0.0047063	0	0	0.0027849	0.00901989	0	0.00236096	0.00391291	0.0149263	0.0105023	0.000894487	0	0.00508775	0.00628217	0.0063728	0	0.00208896	0	0.016521	0.0346066	0.0106433	0.0150709	0.0122356	0.00589317	0.0109428	0.00996671	0.0053317
692.5	C37H71O8P	PA(34:1)	0.0175566	0.0337823	0.0187002	0.023012	0	0.0186102	0.0122171	0.0248384	0.0220357	0.0322297	0.0347079	0.0285153	0.0284654	0.00518742	0.0100906	0.0208908	0.0229783	0.0126907	0.0114764	0.0156254	0.00587897	0.00304122	0.0170116	0.0348113	0.0428445	0.0290445	0.0253506	0.015624	0.0492568	0.0420094	0.0205732	0.0150515	0.00508775	0.0263957	0.0185946	0.0756423	0.0480462	0.00412667	0.0379982	0.063749	0.0459125	0.0274556	0.0305889	0.0648249	0.0474187	0.0113905	0.0146622
710.4	C39H65O8P	PA(36:6)	0	0	0.00267146	0.0023012	0.00255117	0.00150477	0.00138014	0.000993536	0	0.00115106	0	0	0.000428919	0.000589957	0.00126132	0.00746099	0.00540665	0	0.00441401	0.00370859	0.00304976	0	0	0	0	0.00252561	0.000505122	0.00112949	0	0	0	0	0.000847958	0.000169592	0.000379218	0	0	0.00206333	0.0016521	0	0.000743086	0.00102785	0.00203926	0.00982196	0	0	0
712.5	C39H67O8P	PA(36:5)	0.00228999	0.00386084	0.00178097	0.0023012	0.00255117	0.00255684	0.000780861	0.000993536	0	0.00345318	0.00133492	0.00228123	0.00161257	0.00131298	0.0252265	0.0313361	0.0324399	0	0.0150076	0.020802	0.0135304	0	0	0	0.00225497	0.00505122	0.00146124	0.00223179	0	0	0	0.000940719	0	0.000188144	0.000420702	0	0.00417793	0.00206333	0.0016521	0	0.00157867	0.00173067	0	0.00392878	0.0018238	0.00284763	0
714.5	C39H69O8P	PA(36:4)	0.00686997	0.00386084	0.0267146	0.023012	0.0170078	0.015493	0.00992998	0.00596121	0.00587619	0.00230212	0.00934443	0.00798429	0.00629365	0.00266377	0.0554983	0.0805787	0.0756932	0.0451226	0.0459057	0.0605597	0.0166467	0.00988397	0.00850579	0.00835471	0.0078924	0.00631402	0.00819018	0.00128494	0.0179116	0.00918955	0.00178897	0.0112886	0	0.00803574	0.00729794	0.00444954	0.00417793	0.00825334	0.00826048	0.0109284	0.00721394	0.00286496	0.00407852	0.00392878	0.0200618	0.00284763	0
716.5	C39H71O8P	PA(36:3)	0.0389298	0.0424692	0.0454148	0.0448734	0.0552755	0.0453925	0.00608798	0.0258319	0.0528857	0.037985	0.0400476	0.05589	0.042528	0.0121591	0.132439	0.232783	0.20275	0.121267	0.125358	0.162919	0.0513376	0.0258504	0.0368584	0.0459509	0.0281871	0.0340957	0.0341885	0.00792199	0.0343305	0.0183791	0.0143118	0.023518	0.00169592	0.0184471	0.0119969	0.077867	0.0772917	0.00825334	0.0280856	0.0837844	0.0550564	0.034489	0.0428244	0.0491098	0.045595	0	0.00133292
718.5	C39H73O8P	PA(36:2)	0.00152666	0	0	0.0011506	0	0.000535452	0.000745156	0	0	0	0	0	0	0	0.00126132	0	0	0.00846048	0	0.00194436	0.00368334	0	0	0.00139245	0	0	0.00027849	0.000622723	0.00298526	0.00262558	0	0	0.000847958	0.00129176	0.00143015	0	0.00417793	0	0.00495629	0	0.00182684	0.0025166	0.00203926	0	0.00729519	0	0.00666462
Total PA			0.0725164	0.0907297	0.0979535	0.120813	0.0901415	0.0944308	0.0174698	0.0655734	0.0881428	0.0840274	0.0907745	0.115202	0.088744	0.0177738	0.23839	0.404385	0.369004	0.256635	0.221583	0.298	0.0828604	0.0410565	0.0708816	0.104434	0.0992187	0.0820823	0.0795346	0.0253445	0.159711	0.107649	0.0438299	0.0583246	0.0186551	0.077634	0.0561954	0.173532	0.148316	0.0288867	0.10243	0.220389	0.134711	0.0729278	0.112159	0.16108	0.164142	0.0355954	0.0333231
698.5	C42H67NO7	DGTS 32:7	0	0.00096521	0.00178097	0.0011506	0.00170078	0.00111951	0.0007165	0.000993536	0.00293809	0.00345318	0.00266984	0.00456245	0.00292342	0.00129962	0.00126132	0.0014922	0.00135166	0	0	0.000821037	0.000754002	0.00228092	0.00283526	0.00417735	0.00225497	0.0012628	0.00256226	0.00106598	0.00597052	0.00525117	0.000894487	0.00188144	0.00254387	0.0033083	0.0021971	0.00444954	0.00417793	0	0	0.0036428	0.00245405	0.00225896	0.00203926	0.00196439	0.0018238	0.00142382	0.00133292
700.5	C42H69NO7	DGTS 32:6	0	0	0.00445243	0	0.00170078	0.00123064	0.00194579	0.000993536	0	0	0	0.00456245	0.0011112	0.00197669	0.00126132	0	0.00405499	0.00282016	0	0.0016273	0.00178513	0.00760305	0.00992343	0.00556981	0.00563743	0.00631402	0.00700955	0.00182224	0.00895578	0.00787675	0.0071559	0.0103479	0.00847958	0.00856318	0.00120395	0.0133486	0.0146227	0.0103167	0.00660838	0.0109284	0.011165	0.00309284	0.0101963	0.00589317	0.00729519	0.0085429	0.0053317
702.5	C42H71NO7	DGTS 32:5	0.0213732	0.0241302	0.0320575	0.0161084	0.0221102	0.0231559	0.00579065	0.0715346	0.0807976	0.0621573	0.0947792	0.118624	0.0855785	0.0220527	0.0050453	0.00447659	0.00675832	0.00423024	0.000882801	0.00427865	0.0021395	0.037255	0.0453642	0.0501283	0.0326971	0.0391469	0.0409183	0.00686905	0.0716462	0.0603884	0.0491968	0.0714946	0.0619009	0.0629254	0.00929308	0.117913	0.106537	0.0845967	0.0611275	0.0710346	0.0882418	0.0237679	0.0611778	0.0392878	0.0565377	0.0726146	0.0453194
704.5	C42H73NO7	DGTS 32:4	0.0236632	0.0337823	0.034729	0.023012	0.0246614	0.0279696	0.00577806	0.0397414	0.0426024	0.0310786	0.0427174	0.0581712	0.0428622	0.00978579	0.0340557	0.0298439	0.0378466	0.0366621	0.0114764	0.029977	0.0107883	0.0395359	0.0439466	0.0389886	0.0270597	0.0353585	0.0369779	0.00632738	0.0477642	0.0341326	0.0214677	0.030103	0.0339183	0.0334772	0.00949151	0.048945	0.0438682	0.0350767	0.0379982	0.0382494	0.0408275	0.00554218	0.0387459	0.0275015	0.0346522	0.0398668	0.0226597
706.6	C42H75NO7	DGTS 32:3	0.0129766	0.018339	0.0195907	0.011506	0.0178582	0.0160541	0.00357559	0.0158966	0.0190976	0.0161148	0.0226936	0.0228123	0.019323	0.00337711	0.050453	0.0268596	0.0473082	0.0465326	0.0141248	0.0370556	0.0158446	0.0182473	0.0283526	0.0194943	0.0146573	0.0138908	0.0189285	0.00577104	0.0238821	0.0157535	0.0134173	0.0131701	0.0127194	0.0157885	0.00467455	0.0133486	0.0188007	0.01238	0.0115647	0.018214	0.0148616	0.00339382	0.0224318	0.0137507	0.0237094	0.00711908	0.017328
708.6	C42H77NO7	DGTS 32:2	0.00305332	0.00386084	0.00267146	0.0046024	0.000850392	0.00300768	0.00141775	0.00397414	0.00293809	0.00230212	0.00400476	0.00456245	0.00355631	0.000914219	0.0214425	0.0208908	0.0229783	0.0211512	0.00617961	0.0185285	0.00695065	0.00228092	0.0042529	0.00696226	0	0.00378841	0.0034569	0.0025673	0.0104484	0.0183791	0.00357795	0.00470359	0.00508775	0.00843936	0.00615746	0.00444954	0.00208896	0.00619	0.00495629	0.0054642	0.0046298	0.00155928	0.00611778	0.0117863	0.00729519	0.00569526	0.00266585
710.6	C42H79NO7	DGTS 32:1	0.00610664	0.0106173	0.0106858	0.0080542	0.0102047	0.00913374	0.00200535	0.00596121	0.00881428	0.0103595	0.0120143	0.0125467	0.00993921	0.00266325	0.0365784	0.0402893	0.0500116	0.0408923	0.0141248	0.0363793	0.0133865	0.00684275	0.0113411	0.0111396	0.00901989	0.0101024	0.00968915	0.00184074	0.0194042	0.0196919	0.00983936	0.0131701	0.0101755	0.0144562	0.00482672	0.020023	0.0146227	0.0103167	0.00826048	0.0109284	0.0128302	0.00463049	0.0163141	0.00785756	0.0164142	0.0142382	0.0119963
714.5	C42H67NO8	DGTS 32:7-O	0.00228999	0	0.00356195	0.0023012	0.00255117	0.00214086	0.00130567	0.00198707	0.00293809	0.00230212	0.00400476	0.00342184	0.00293078	0.000818599	0.00126132	0.0014922	0.00135166	0	0	0.000821037	0.000754002	0.00380153	0.00567053	0.00696226	0.00338246	0.00252561	0.00446848	0.00180713	0.00447789	0.00525117	0.00268346	0.00564431	0.00254387	0.00412014	0.00143866	0.00222477	0.00626689	0.00412667	0.00330419	0.0054642	0.00427734	0.00162402	0.00407852	0.00196439	0.0018238	0.00569526	0.00266585
716.5	C42H69NO8	DGTS 32:6-O	0	0	0	0	0	0	0	0	0	0	0	0	0	0	0	0	0	0	0	0	0	0.00380153	0.00283526	0.0027849	0.00338246	0.00252561	0.00306595	0.000516097	0.00895578	0.00525117	0.00626141	0	0.00339183	0.00477204	0.00334024	0.00444954	0.00417793	0.00206333	0.0016521	0.0018214	0.00283286	0.00136311	0.00611778	0.00392878	0.0036476	0	0.00133292
718.5	C42H71NO8	DGTS 32:5-O	0.00152666	0.00482605	0.00623341	0.0023012	0.00425196	0.00382785	0.00190978	0.0119224	0.0102833	0.00920848	0.0146841	0.0159686	0.0124134	0.00286553	0.00252265	0.0014922	0.00135166	0.00141008	0.0017656	0.00170844	0.000481994	0.00912367	0.0113411	0.0125321	0.0078924	0.0101024	0.0101983	0.0018189	0.0253747	0.0144407	0.0152063	0.0150515	0.0135673	0.0167281	0.00487631	0.0266973	0.0208896	0.0226967	0.00991257	0.0145712	0.0189535	0.00668335	0.0101963	0.00982196	0.0127666	0.0142382	0.0119963
720.5	C42H73NO8	DGTS 32:4-O	0.00534331	0.00772168	0.00178097	0.0023012	0.00255117	0.00393967	0.00252717	0.00695475	0.0102833	0.00690636	0.00934443	0.0091249	0.00852276	0.00151729	0.00378397	0.00298439	0	0	0.000882801	0.00153023	0.00175331	0.00608244	0.00992343	0.0111396	0.00563743	0.00883963	0.00832451	0.0023976	0.0149263	0.0105023	0.00894487	0.00564431	0.00593571	0.00919071	0.00380295	0.00889909	0.00626689	0.00206333	0.00495629	0.0036428	0.00516568	0.00260473	0.00611778	0.00785756	0.00547139	0.0085429	0.00799754
722.6	C42H75NO8	DGTS 32:3-O	0.00305332	0.00386084	0.00534292	0.0011506	0.00255117	0.00319177	0.00155491	0.00794829	0.0102833	0.0057553	0.0106794	0.0136874	0.00967072	0.00299263	0.00252265	0.0014922	0.00135166	0.00423024	0.000882801	0.00209591	0.00133487	0.00836336	0.00708816	0.00974716	0.00563743	0.00631402	0.00743003	0.00164438	0.00895578	0.00525117	0.00447243	0.00564431	0.00169592	0.00520392	0.00260355	0.00667432	0.0104448	0.00825334	0.00330419	0.0054642	0.00682817	0.00271172	0.00815704	0.00392878	0.00729519	0.00711908	0.0053317
724.6	C42H77NO8	DGTS 34:8/32:2-O	0.00228999	0.00193042	0.00445243	0.0023012	0.00340157	0.00287512	0.00104035	0.00496768	0.00587619	0.00460424	0.00800951	0.0091249	0.0065165	0.0019684	0.00252265	0.00298439	0.00540665	0.00564032	0	0.0033108	0.00231886	0.00304122	0.0042529	0.00417735	0.00225497	0.00505122	0.00375553	0.00110295	0.0238821	0.0131279	0.00983936	0.0150515	0.00847958	0.0140761	0.00606792	0.020023	0.0125338	0.0144433	0.0132168	0.0163926	0.0153219	0.00300929	0.0101963	0.00785756	0.0127666	0.00996671	0.00933047
726.6	C42H79NO8	DGTS 34:7/32:1-O	0.00305332	0.00289563	0.00178097	0.0023012	0.00595274	0.00319677	0.0016212	0.00198707	0.00440714	0.00345318	0.0106794	0.0125467	0.0066147	0.00469025	0.0100906	0.00746099	0.0135166	0.00987056	0.00353121	0.008894	0.00369349	0.00228092	0.00283526	0.00417735	0.00338246	0.00252561	0.00304032	0.000757228	0.011941	0.0118151	0.00626141	0.00940719	0.00593571	0.00907209	0.00289846	0.0155734	0.0125338	0.00619	0.00660838	0.0109284	0.0103668	0.00399034	0.0122356	0.00785756	0.0109428	0.00569526	0.00266585
728.5	C44H73NO7	DGTS 34:6	0.00610664	0.00675647	0.0133573	0.0069036	0.00850392	0.00832559	0.00294779	0.0158966	0.0161595	0.019568	0.0280333	0.0262341	0.0211783	0.00566193	0.0126132	0.0104454	0.0135166	0.0141008	0.00529681	0.0111946	0.00357756	0.0106443	0.015594	0.0139245	0.00676491	0.0101024	0.011406	0.0034533	0.0268673	0.0170663	0.0169953	0.0206958	0.0169592	0.0197168	0.0043048	0.028922	0.0292455	0.0288867	0.0198251	0.0200354	0.0253829	0.00498011	0.0142748	0.0117863	0.018238	0.0185096	0.0133292
730.6	C44H75NO7	DGTS 34:5	0.0213732	0.0443997	0.0213717	0	0.0408188	0.0255927	0.0178616	0.040735	0.0117524	0.018417	0.0293682	0.0661555	0.0332856	0.0214244	0.0264878	0.022383	0.0540665	0.0211512	0.00882801	0.0265833	0.0167163	0.185515	0.134675	0.172664	0.0935813	0.10355	0.137997	0.0407127	0.149263	0.111587	0.133279	0.127938	0.139913	0.132396	0.0140948	0.115688	0.156672	0.09904	0.0842569	0.123855	0.115902	0.0274374	0.13867	0.0844688	0.12949	0.15662	0.102635
732.6	C44H77NO7	DGTS 34:4	0.258006	0.269294	0.319685	0.216313	0.257669	0.264193	0.0370091	0.385492	0.421617	0.34762	0.439188	0.553197	0.429423	0.0776176	0.122348	0.098485	0.181123	0.156519	0.0450229	0.1207	0.0528138	0.412846	0.459313	0.491535	0.302166	0.285394	0.390251	0.0925913	0.34629	0.26781	0.246878	0.30103	0.373949	0.307192	0.0529431	0.34484	0.44286	0.34664	0.269292	0.313281	0.343382	0.0638438	0.326281	0.214119	0.279041	0.296154	0.234595
734.6	C44H79NO7	DGTS 34:3	0.0977063	0.123547	0.145149	0.116211	0.13011	0.122545	0.0175091	0.121211	0.135152	0.120861	0.130822	0.14828	0.131265	0.0113371	0.502007	0.440198	0.627172	0.516089	0.203927	0.457879	0.157162	0.105682	0.109158	0.161524	0.121768	0.0947103	0.118569	0.0258808	0.249269	0.223175	0.106444	0.142989	0.118714	0.168118	0.0642118	0.162408	0.146227	0.12999	0.085909	0.147533	0.134414	0.0294435	0.148866	0.139472	0.160494	0.128143	0.119963
736.6	C44H81NO7	DGTS 34:2	0.01145	0.0193042	0.0320575	0.0218614	0.0229606	0.0215267	0.00740855	0.0109289	0.00734524	0.00805742	0.0173539	0.0193904	0.0126152	0.00547149	0.14253	0.129821	0.140573	0.146648	0.0670929	0.125333	0.0331451	0.00304122	0.0212645	0.0208868	0.00901989	0.0164165	0.0141258	0.00791923	0	0.0420094	0.00805038	0.0159922	0.0254387	0.0182981	0.0162663	0.0244725	0.0146227	0.0226967	0.016521	0.0109284	0.0178483	0.00564442	0.00815704	0.0294659	0.0255332	0.0213572	0.0226597
738.6	C44H83NO7	DGTS 34:1	0.00534331	0.00675647	0.00979535	0.0069036	0.0102047	0.00780069	0.00210308	0.00894182	0.0102833	0.0115106	0.016019	0.0091249	0.0111759	0.00289665	0.0264878	0.0179064	0.0256816	0.0197411	0.00706241	0.0193759	0.00781435	0.00684275	0.00567053	0.0111396	0.00676491	0.00883963	0.00785149	0.00216466	0.0208968	0.0131279	0.00536692	0.00376287	0.00593571	0.00981805	0.00716318	0.0155734	0.0125338	0.0103167	0.00660838	0.0109284	0.0111921	0.0032727	0.0122356	0.00982196	0.00911899	0.0113905	0.00799754
742.5	C44H71NO8	DGTS 34:7-O	0.00305332	0.00096521	0.00178097	0.0023012	0.00340157	0.00230045	0.000978774	0.00596121	0.00587619	0.00345318	0.00533968	0.00570306	0.00526666	0.00104144	0.00126132	0.0014922	0.00135166	0.00141008	0.000882801	0.00127961	0.000237276	0.00228092	0.00567053	0.0027849	0.00112749	0.00378841	0.00313045	0.00171303	0.00895578	0.00918955	0.00268346	0.00658503	0.00593571	0.0066699	0.00264631	0.00222477	0.00417793	0	0.00660838	0.0036428	0.00333078	0.0024431	0	0.00392878	0.0036476	0.00569526	0.00666462
744.5	C44H73NO8	DGTS 34:6-O	0.00228999	0.00386084	0.00356195	0	0.000850392	0.00211263	0.00167665	0.00596121	0.00587619	0.00230212	0.00800951	0.00570306	0.00557042	0.00205516	0.00126132	0.0014922	0	0	0	0.000550704	0.000758488	0.00608244	0.00567053	0.00835471	0.00450994	0.00378841	0.00568121	0.00175095	0.011941	0.00787675	0.0071559	0.00470359	0.00593571	0.0075226	0.00274989	0.00667432	0.00835585	0.00619	0.00495629	0.009107	0.00705669	0.00167337	0.00815704	0	0.00547139	0.0085429	0.00666462
746.6	C44H75NO8	DGTS 34:5-O	0.00992329	0.0154434	0.0160288	0.017259	0.0127559	0.0142821	0.00294066	0.0238449	0.0264428	0.019568	0.0200238	0.0239529	0.0227665	0.00290855	0.0050453	0.00596879	0.00540665	0.00564032	0.0017656	0.00476533	0.00171041	0.0258504	0.0311879	0.0375962	0.0202947	0.0227305	0.0275319	0.00694467	0.0597052	0.0262558	0.0259401	0.0263401	0.0245908	0.0325664	0.0151873	0.0355964	0.0376013	0.01857	0.016521	0.018214	0.0253005	0.0103672	0.0183533	0.0216083	0.0255332	0.0213572	0.0186609
748.6	C44H77NO8	DGTS 34:4-O	0.0389298	0.059843	0.067677	0.040271	0.0467715	0.0506985	0.0125951	0.0755087	0.0881428	0.0748189	0.0774253	0.100374	0.0832539	0.0109785	0.00882927	0.0134298	0.0148683	0.018331	0.00441401	0.0119745	0.00543026	0.101121	0.134675	0.119751	0.0777965	0.0984987	0.106368	0.0217151	0.156726	0.110275	0.0742424	0.0940719	0.0720764	0.101478	0.0346079	0.124587	0.0856475	0.07428	0.0545191	0.072856	0.082378	0.0260992	0.0591385	0.0589317	0.0674805	0.0711908	0.0626474
750.6	C44H79NO8	DGTS 34:3-O	0.0145033	0.0193042	0.0169192	0.0149578	0.0170078	0.0165385	0.0019141	0.0178836	0.0279119	0.0230212	0.0320381	0.0364996	0.0274709	0.00731926	0.00630662	0.00447659	0.00810998	0.00846048	0.0026484	0.00600042	0.00245733	0.0281313	0.0481995	0.0375962	0.0281871	0.0290445	0.0342317	0.00876182	0.0417936	0.0223175	0.0178897	0.0169329	0.0152632	0.0228394	0.0109124	0.0266973	0.0250676	0.0144433	0.0148689	0.0163926	0.0194939	0.0059049	0.0163141	0.0196439	0.0255332	0.00427145	0.0119963
752.6	C44H81NO8	DGTS 34:2-O	0.0122133	0.0164086	0.0240431	0.0126566	0.023811	0.0178265	0.00580317	0.0218578	0.0352571	0.0253233	0.033373	0.0364996	0.0304622	0.00648765	0.0100906	0.00746099	0.012165	0.00846048	0.00353121	0.00834165	0.00322516	0.0364947	0.0354408	0.0306339	0.0157848	0.0214677	0.0279644	0.00903242	0.120903	0.0498861	0.0393574	0.053621	0.0423979	0.0612331	0.0338397	0.0578441	0.0438682	0.0330133	0.0247814	0	0.0319014	0.0217132	0.0407852	0.0333947	0.0419474	0.0427145	0.0279914
754.6	C44H83NO8	DGTS 36:7/34:1-O	0.0221366	0.0270259	0.0365099	0.0207108	0.0331653	0.0279097	0.00684689	0.0208642	0.0279119	0.0276255	0.0400476	0.0547494	0.0342397	0.0133891	0.0618049	0.0567035	0.0783965	0.0606334	0.0229528	0.0560982	0.020306	0.0311725	0.0297703	0.0501283	0.0349521	0.0176793	0.0327405	0.0116763	0.116425	0.0879571	0.0500913	0.0780796	0.0678366	0.080078	0.0246792	0.077867	0.0710248	0.05571	0.0462587	0.0619276	0.0625576	0.01244	0.0672955	0.0491098	0.0693043	0.0783099	0.0586487
756.6	C46H77NO7	DGTS 36:6	0.0305332	0.0376432	0.0525387	0.0391204	0.0450708	0.0409813	0.00827746	0.0268255	0.0293809	0.0264744	0.0453872	0.0479057	0.0351948	0.0105516	0.19046	0.168618	0.216266	0.198821	0.0635617	0.167545	0.0606027	0.0440977	0.0382761	0.0487358	0.0349521	0.0252561	0.0382635	0.00899813	0.100006	0.0774547	0.0447243	0.0498581	0.0525734	0.0649234	0.0233202	0.0734175	0.0710248	0.04952	0.0313898	0.054642	0.0559988	0.0171654	0.046903	0.0392878	0.0565377	0.054105	0.0386548
758.6	C46H79NO7	DGTS 36:5	0.0396932	0.0530865	0.0765818	0.05753	0.0603778	0.0574539	0.0133131	0.0715346	0.0734524	0.0736679	0.0747555	0.107218	0.0801256	0.0151893	0.150098	0.129821	0.20275	0.214332	0.0538509	0.15017	0.0643678	0.0669069	0.0751345	0.0919018	0.0484819	0.058089	0.0681028	0.0166021	0.0671683	0.0643268	0.033096	0.0526802	0.0508775	0.0536298	0.0134892	0.0578441	0.0835585	0.0515834	0.0462587	0.0509992	0.0580488	0.0148433	0.0448637	0.0373234	0.0492425	0.0583765	0.0333231
760.6	C46H81NO7	DGTS 36:4	0.0267166	0.0347476	0.0445243	0.023012	0.0272125	0.0312426	0.00856093	0.0288125	0.032319	0.0310786	0.0360428	0.0250935	0.0306693	0.00407127	0.10469	0.083563	0.0973198	0.0944754	0.0423745	0.0844845	0.0247332	0.0266107	0.026935	0.0250641	0.0259322	0.0214677	0.0252019	0.0022071	0.0447789	0.0262558	0.0169953	0.0329252	0.0228949	0.02877	0.0106423	0.0444954	0.0376013	0.0206333	0.0198251	0.0236782	0.0292467	0.0111388	0.0305889	0.0294659	0.036476	0.0299001	0.0266585
762.6	C46H83NO7	DGTS 36:3	0.00610664	0.00579126	0.0178097	0.011506	0	0.00824273	0.00672108	0.00596121	0.0190976	0	0.0146841	0.0182498	0.0115985	0.00831116	0.050453	0.0387971	0.0229783	0.0662738	0.00971081	0.0376426	0.0222509	0.0129252	0.0141763	0.0264566	0.00676491	0.0164165	0.0153479	0.00716684	0.0373157	0.031507	0.0223622	0.00846647	0.0161112	0.0231525	0.0115789	0.00667432	0.0125338	0.01857	0.00495629	0.0218568	0.0129182	0.00732064	0.0203926	0.0176795	0.0218856	0.00996671	0.00666462
764.6	C46H85NO7	DGTS 36:2	0.0122133	0.0144781	0.0178097	0.011506	0.0178582	0.0147731	0.00300219	0.0258319	0.0264428	0.0333808	0.0373777	0.0399214	0.0325909	0.00633949	0.00882927	0.0104454	0.0135166	0	0.00441401	0.00744106	0.0053009	0.037255	0.05387	0.0598754	0.0349521	0.0479866	0.0467878	0.0106518	0.0477642	0.0590757	0.0295181	0.0376287	0.0178071	0.0383587	0.0159586	0.0311468	0.0313345	0.0226967	0.018173	0.0254996	0.0257701	0.00563705	0.0305889	0.0314303	0.0310046	0.0327478	0.0226597
766.7	C46H87NO7	DGTS 36:1	0.0213732	0.0221998	0.0276051	0.017259	0.0263621	0.0229599	0.00414573	0.0367608	0.0426024	0.0425892	0.0427174	0.0524682	0.0434276	0.00565832	0	0.00298439	0.00675832	0.00564032	0.0017656	0.00342973	0.00277024	0.0471389	0.0567053	0.0626603	0.0315696	0.0530378	0.0502224	0.0118542	0.0611978	0.0551373	0.0375685	0.0263401	0.0305265	0.042154	0.0153096	0.048945	0.0376013	0.0330133	0.0198251	0.0291424	0.0337054	0.0107399	0.0346674	0.0314303	0.0328284	0.0398668	0.0333231
770.6	C46H75NO8	DGTS 36:7-O	0.0129766	0.0125477	0.0204812	0.0138072	0.0170078	0.0153641	0.00335195	0.0208642	0.0249738	0.019568	0.0240285	0.0410621	0.0260993	0.00865307	0.0100906	0	0.00946165	0.00846048	0.00353121	0.00630878	0.00437001	0.0243298	0.026935	0.0515207	0.0248047	0.0214677	0.0298116	0.0122913	0.0537347	0.0341326	0.0259401	0.0338659	0.0254387	0.0346224	0.0114653	0.0400459	0.0355124	0.0268233	0.0214772	0.0327852	0.0313288	0.00729664	0.0285496	0.0216083	0.036476	0.0284763	0.0213268
772.6	C46H77NO8	DGTS 36:6-O	0.00686997	0.0154434	0.0178097	0.0103554	0.0144567	0.012987	0.00435303	0.0178836	0.0176286	0.0161148	0.016019	0.0182498	0.0171792	0.00103962	0.00882927	0.00746099	0.0108133	0.0155109	0.00353121	0.00922913	0.00440802	0.0167267	0.0170116	0.0292415	0.0135298	0.0151537	0.0183327	0.006255	0.02836	0.0196919	0.0143118	0.00940719	0.0101755	0.0163893	0.0078403	0.0111239	0.0208896	0.0103167	0.00826048	0.0109284	0.0123038	0.00493198	0.00815704	0.00982196	0.0164142	0.00996671	0.0159951
774.6	C46H79NO8	DGTS 36:5-O	0.0145033	0.0212346	0.0276051	0.017259	0.019559	0.0200322	0.00493148	0.012916	0.0235048	0.0230212	0.0226936	0.0159686	0.0196208	0.00485756	0.0126132	0.00447659	0.01622	0.00423024	0.00353121	0.00821425	0.00581412	0.0266107	0.0368584	0.0348113	0.0135298	0.0277817	0.0279184	0.00916782	0.0507494	0.0249431	0.0169953	0.0244587	0.0169592	0.0268211	0.0139237	0.0333716	0.0208896	0.01857	0.00991257	0.0145712	0.019463	0.00882357	0.0163141	0.0157151	0.018238	0.0213572	0.0119963
776.6	C46H81NO8	DGTS 36:4-O	0.00992329	0.00675647	0.0151383	0.0046024	0.00680313	0.00864471	0.00409567	0.00993536	0.00881428	0.00805742	0.0106794	0.0102655	0.00955039	0.00108455	0.00882927	0.00596879	0.0148683	0	0.0026484	0.00646295	0.00576225	0.00912367	0.00992343	0.00974716	0.00450994	0.0101024	0.00868133	0.00236085	0.0253747	0.0131279	0	0.00658503	0.0110235	0.0112222	0.00937291	0.00889909	0.00835585	0.0103167	0.00991257	0.0054642	0.00858968	0.00191387	0.00815704	0.00982196	0.00729519	0.00996671	0.0053317
778.6	C46H83NO8	DGTS 36:3-O	0.00610664	0	0.00801438	0.0034518	0.00765352	0.00504527	0.00334436	0.00993536	0.00881428	0.00115106	0.00934443	0.0091249	0.00767401	0.00366941	0.00252265	0.00298439	0.00540665	0.0126907	0	0.00472088	0.00485085	0.00988397	0.00850579	0.00974716	0.00225497	0.0101024	0.00809887	0.00332545	0.0208968	0.00918955	0.0107338	0.0141108	0.00678366	0.0123429	0.00547112	0.00444954	0.0104448	0.00412667	0	0.0036428	0.00453277	0.00375707	0.00815704	0.00589317	0.00547139	0.00569526	0.0053317
780.6	C46H85NO8	DGTS 36:2-O	0.00228999	0.00386084	0.00534292	0	0	0.00229875	0.00235986	0.000993536	0.00587619	0.0057553	0.00533968	0.00570306	0.00473355	0.00210028	0.00126132	0	0.00135166	0	0.000882801	0.000699158	0.000662035	0.000760305	0	0.0027849	0.0078924	0.00252561	0.00279264	0.00308254	0.0104484	0.0118151	0.00268346	0.00564431	0.00593571	0.0073054	0.00374879	0.00222477	0	0.00412667	0.00495629	0.0036428	0.00299011	0.00194359	0.00815704	0.00785756	0.00547139	0.00284763	0.00399877
782.6	C46H87NO8	DGTS 36:1-O	0.0076333	0.00772168	0.0106858	0.0034518	0.00850392	0.00759931	0.00262502	0.0109289	0.0117524	0.0126617	0.0133492	0.0159686	0.0129321	0.0019282	0.00378397	0.00447659	0.00810998	0.00141008	0.000882801	0.00373269	0.00288241	0.0190076	0.0141763	0.0167094	0.0124023	0.00883963	0.0142271	0.00391703	0.0164189	0.0170663	0.00894487	0.00940719	0.00254387	0.0108762	0.00600739	0.0133486	0.0125338	0.01238	0.00826048	0.0072856	0.0107617	0.00277447	0.0142748	0.00785756	0.0109428	0.0142382	0.0106634
784.7	C46H89NO8	DGTS 36:0-O/36:8-2O	0.0198466	0.0279911	0.0320575	0.023012	0.0170078	0.023983	0.00608211	0.0357673	0.0367262	0.0264744	0.0373777	0.0422027	0.0357097	0.00572862	0.0050453	0.00895318	0.0135166	0.018331	0.00441401	0.010052	0.00588659	0.0471389	0.0467819	0.0501283	0.0349521	0.0265189	0.041104	0.0100083	0.0447789	0.031507	0.033096	0.0310437	0.0296785	0.0340208	0.00613656	0.0355964	0.0501351	0.03095	0.0280856	0.0127498	0.0315034	0.0134868	0.0265104	0.0176795	0.0291808	0.0185096	0.0239926
786.5	C46H75NO9	DGTS 36:7-2O	0.0137399	0.0250955	0.0258241	0.0195602	0.0161574	0.0200754	0.0053386	0.0288125	0.0337881	0.0253233	0.0360428	0.0387808	0.0325495	0.00544861	0.00126132	0.0014922	0.00540665	0.0225613	0	0.00614429	0.00939813	0.0395359	0.0354408	0.0598754	0.0236772	0.0353585	0.0387776	0.013196	0.040301	0.0157535	0.0178897	0.0206958	0.0211989	0.0231678	0.00982807	0.020023	0.0188007	0.0206333	0.0148689	0.0145712	0.0177794	0.00287164	0.0183533	0.0196439	0.0218856	0.0256287	0.0159951
788.6	C46H77NO9	DGTS 36:6-2O	0.00381665	0.0106173	0.00979535	0.0011506	0	0.00507598	0.00489231	0.0109289	0.0117524	0.0138127	0.0200238	0.0114061	0.0135848	0.003764	0.0126132	0.0119376	0.020275	0.00564032	0.00529681	0.0111526	0.00613683	0	0.0170116	0.0222792	0.0124023	0.0138908	0.0131168	0.00825045	0.0194042	0.0196919	0.0134173	0.0159922	0	0.0137011	0.00808493	0	0.00835585	0.01238	0.00826048	0.0054642	0.00689211	0.00457362	0.0122356	0.00785756	0.0127666	0.0113905	0.00399877
790.6	C46H79NO9	DGTS 36:5-2O	0	0	0.00267146	0	0.000850392	0.00070437	0.00115965	0	0	0	0	0.00342184	0.000684368	0.00153029	0.0113519	0	0.00675832	0	0.0017656	0.00397517	0.0049661	0.0106443	0.00992343	0.0194943	0.00563743	0.00757683	0.0106553	0.0053226	0.0164189	0.0118151	0.0107338	0.00752575	0.00423979	0.0101467	0.00458885	0	0.00417793	0.00206333	0.0016521	0.0054642	0.00267151	0.00215722	0.00203926	0.00196439	0.0127666	0.00996671	0.00666462
792.6	C46H81NO9	DGTS 36:4-2O	0.00534331	0.00289563	0.00801438	0.005753	0.000850392	0.00457134	0.00276135	0.00496768	0.0146905	0.00920848	0.00934443	0.0091249	0.00946719	0.00345425	0.0113519	0.00447659	0	0	0.0026484	0.00369538	0.00468083	0.00456183	0.0127587	0.00556981	0.00338246	0.0113652	0.00752761	0.00423977	0.0164189	0.0105023	0	0.00846647	0.00254387	0.00758632	0.0065244	0.0111239	0.00208896	0.0103167	0.00330419	0	0.00536674	0.00503602	0.00611778	0.00785756	0.00911899	0.00284763	0.00133292
794.6	C46H83NO9	DGTS 36:3-2O	0.00228999	0	0.00356195	0.0023012	0.00425196	0.00248102	0.00162241	0.00496768	0.00440714	0.00230212	0.00400476	0.00228123	0.00359258	0.00123584	0.00126132	0	0.00270333	0.00282016	0.000882801	0.00153352	0.00121172	0.00532214	0	0.00696226	0	0.00378841	0.00321456	0.00314178	0.00298526	0	0.00268346	0.00188144	0.000847958	0.00167962	0.00125159	0.00444954	0	0	0.00330419	0.0054642	0.00264359	0.00253135	0	0.00196439	0.0018238	0.00284763	0.00399877
796.6	C46H85NO9	DGTS 36:2-2O	0.00228999	0.00096521	0	0.0011506	0	0.00088116	0.000950967	0.00198707	0.00146905	0.00345318	0.00266984	0.00228123	0.00237207	0.000746558	0.00378397	0.0014922	0.00135166	0	0.000882801	0.00150213	0.00140263	0.00228092	0.00141763	0.00139245	0.00225497	0.00252561	0.00197432	0.000530367	0.00298526	0.00525117	0.000894487	0	0	0.00182618	0.00227002	0.00444954	0.00208896	0.00412667	0.0016521	0	0.00246345	0.00184242	0	0.00392878	0.0018238	0.00142382	0
798.6	C46H87NO9	DGTS 36:1-2O	0.00457998	0.00193042	0.00356195	0.0023012	0.00255117	0.00298494	0.00107759	0.00298061	0.00440714	0.00230212	0.00533968	0.00342184	0.00369028	0.00119761	0.00378397	0.0014922	0.00135166	0.00282016	0	0.0018896	0.00145538	0.00380153	0.00283526	0.00417735	0	0.00252561	0.00266795	0.0016378	0.00447789	0.00656396	0.000894487	0.000940719	0.00423979	0.00342337	0.00245971	0.00222477	0.00208896	0.00206333	0.0016521	0.0036428	0.00233439	0.000762099	0.00203926	0.00392878	0.0018238	0.00569526	0.00133292
800.7	C46H89NO9	DGTS 36:0-2O	0.0076333	0.0096521	0.0160288	0.0080542	0.00765352	0.00980438	0.00357662	0.00596121	0.00587619	0.00345318	0.00533968	0.00798429	0.00572291	0.00161962	0.00882927	0.00746099	0.012165	0.0197411	0	0.00963927	0.00718928	0.00684275	0.00283526	0.0167094	0.00676491	0.00757683	0.00814583	0.00513483	0.0208968	0.0131279	0.00894487	0.0103479	0.00678366	0.0120202	0.00547031	0.020023	0.00417793	0.0103167	0.00660838	0.009107	0.0100466	0.00605694	0.00815704	0.00785756	0	0.0085429	0.00933047
Total DGTS			0.844243	1.0405	1.28052	0.829583	1.00856	1.00068	0.182828	1.30551	1.45876	1.23969	1.58588	1.90368	1.49871	0.263446	1.71162	1.44892	2.04507	1.84438	0.633851	1.53677	0.549214	1.56775	1.73376	2.00235	1.19626	1.29311	1.55865	0.327662	2.3285	1.77358	1.24602	1.50233	1.43051	1.65619	0.420901	1.80429	1.82993	1.43402	1.09699	1.36605	1.50626	0.31063	1.44787	1.16488	1.48275	1.46938	1.14498
Total Polar + DGTS			22.9304	23.721	33.7708	32.1248	28.057	28.1208	4.85429	8.146	10.9136	8.72159	12.7899	10.8141	10.277	1.86873	53.851	67.9741	54.9803	64.1206	32.7484	54.7349	13.6713	7.52702	11.066	14.8658	9.73584	10.6896	10.7769	2.6672	29.0854	24.8197	14.6445	16.0948	11.7078	19.2704	7.34515	19.7582	17.0104	14.2907	11.5861	16.715	15.8721	3.08133	18.1331	16.8014	21.4935	14.1015	10.7194
32:1	C35H70O5N	16:0/16:1	3.51727	3.339	2.68141	3.59189	4.452	3.51632	0.634374	3.65067	5.25632	4.30099	4.18528	3.25534	4.12972	0.757577	2.62996	1.65545	1.94673	2.83869	4.06016	2.6262	0.93614	3.97134	4.07147	3.52922	4.79433	3.18434	3.91014	0.608986	2.20931	1.57797	2.08009	1.69472	2.16434	1.94529	0.288776	2.63758	2.27322	2.2354	3.71161	2.34948	2.64146	0.618665	1.91799	2.30969	2.14238	1.41736	3.04021
32:0	C35H72O5N	16:0/16:0	15.7724	12.3283	10.59	12.3302	11.413	12.4868	1.97459	16.4614	15.9906	17.6947	14.6756	16.333	16.2311	1.08202	10.2426	5.85282	9.68718	6.18604	15.4629	9.4863	3.88669	18.4441	18.617	15.7279	14.0963	15.5234	16.4817	1.97404	7.10445	5.54359	5.63782	6.90269	6.82143	6.402	0.74848	7.43245	9.49745	10.019	11.4751	8.66392	9.41759	1.50917	9.06775	8.49257	9.23988	8.32822	11.2095
34:6	C37H64O5N	18:3/16:3	0.445923	0.523313	0.347826	0.280828	0.423353	0.404249	0.0931318	0.0928639	0.0308079	0.0522568	0.136429	0.303567	0.123185	0.108624	0.228794	0.108612	0.229891	0.179189	0.524462	0.254189	0.158982	0.193133	0.337162	0.395645	0.386694	0.411521	0.344831	0.0892371	0.442221	0.691749	0.568608	0.508439	0.742869	0.590777	0.125167	0.104003	0.236847	0.253035	1.08604	0.486124	0.43321	0.389995	0.579384	0.568047	0.444896	0.301415	0.814006
34:5	C37H66O5N	18:3/16:2	0.177181	0.292225	0.114684	0.160231	0.362789	0.221422	0.102582	0.428363	0.046927	0.0731623	0.0666625	0.0995321	0.142929	0.160667	0.183835	0.0928844	0.116856	0.0459468	0.241749	0.136254	0.0771454	0.155293	0.35503	0.301138	0.231136	0.405381	0.289596	0.0990907	0.187776	0.209752	0.18365	0.260104	0.263311	0.220919	0.0385511	0.174227	0.319894	0.15665	0.508804	0.10213	0.252341	0.164437	0.122926	0.556197	0.205122	0.11581	0.851869
		18:2/16:3	0.183004	0.271611	0.20741	0.155485	0.878508	0.339204	0.304524	0.0198286	0.548505	0.0410433	0.247792	0.744144	0.320263	0.318295	0.095291	0	0	0.0882921	0.238889	0.0844944	0.0977846	0.30896	0.153349	0.0784962	0.123359	0.232722	0.179377	0.0916922	0.167898	0.133207	0.240142	0.158961	0.139915	0.168025	0.0426776	0.0326532	0.0338681	0.375258	0	0.0994405	0.108244	0.153571	0.0507535	0.357655	0.0191337	0.208093	2.48961
34:4	C37H68O5N	18:3/16:1	2.75537	2.15568	3.28711	2.76988	2.82759	2.75913	0.402406	1.65078	1.66632	1.3383	1.5749	1.21424	1.48891	0.201989	4.37524	2.50687	4.34075	2.82501	6.80979	4.17153	1.70402	0.948099	1.63748	2.02163	1.37215	1.39872	1.47561	0.393453	5.38913	6.48892	6.46477	7.58328	7.81297	6.74781	0.977974	5.0994	5.09951	5.64024	4.29172	5.12961	5.05209	0.483368	5.48996	5.198	5.59246	2.60959	6.09996
		18:2/16:2	0.274321	0.358506	0.419318	0.49124	0.561383	0.420953	0.111875	0.192619	0.825067	0.262513	0.37782	0.654961	0.462596	0.26856	0.123463	0.760463	0.296886	0.449434	0.921341	0.510317	0.328036	0.424985	0	0.0837052	0.0896016	0.0468686	0.129032	0.169261	0.261265	0.0988587	0.0515004	0.0742644	0.669626	0.231103	0.258629	0.222275	0.0939191	0	0.0033194	0.187117	0.101326	0.102367	0.288364	0.331733	0.346106	0.354445	0.722252
		18:1/16:3	0.341403	0.419662	0.198496	0.40943	0.40021	0.35384	0.0920045	0.362718	0.378571	0.217247	0.16559	0.518982	0.328622	0.140427	0	0.36089	0.0675535	0	0.0649997	0.0986887	0.150277	0.340486	0	0.123381	0.132306	0	0.119235	0.13926	0.299395	0.181887	0.315622	0.330269	0.888842	0.403203	0.277755	0.316276	0.137591	0.647686	0.789858	0.318819	0.442046	0.267842	0.184976	0.604164	0.104255	0.463843	0.895664
34:3	C37H70O5N	18:3/16:0	2.25548	1.83796	2.69711	2.05551	2.40933	2.25108	0.328985	1.04212	0.681041	1.90479	1.45255	1.62278	1.34066	0.483371	2.0495	1.30666	2.2301	1.66409	3.56535	2.16314	0.861133	0.840697	1.04132	0.946495	0.969427	1.77398	1.11438	0.375669	2.54191	3.29099	3.14951	2.41869	3.10151	2.90052	0.392309	2.08456	2.29779	1.85323	1.54743	2.15126	1.98686	0.293346	2.29721	2.0198	2.79065	1.7366	2.4886
		18:2/16:1	2.71767	2.75766	3.05281	2.60948	2.63312	2.75415	0.177565	1.43835	1.51809	1.58092	2.17158	1.86027	1.71384	0.301183	4.50635	3.12852	4.97098	2.81087	6.04781	4.29291	1.33578	1.80627	1.60525	2.24727	2.05611	2.01363	1.9457	0.246524	4.98986	6.24916	5.74247	6.49014	6.69227	6.03278	0.682438	5.27631	5.76686	4.78803	5.31535	5.48367	5.32604	0.357494	6.03852	6.20752	6.22538	3.40606	5.06656
		18:1/16:2	0.289055	0.348927	0.155827	0.286101	0.490506	0.314083	0.121237	1.01631	0.701456	0.429595	0.393406	0.479039	0.603962	0.259751	0	0.590373	0	0	0.152231	0.148521	0.255647	0.921322	0.379485	0.188211	0.120046	0.222787	0.36637	0.32449	0.175327	0.0506393	0.12624	0	0.17344	0.105129	0.077558	0.33318	0.262267	0	0.253427	0.179388	0.205652	0.127214	0.137777	0.528255	0.166624	0.96271	0.895764
		18:0/16:3	0.37406	0.0634266	0.230888	0.209219	0.510646	0.277648	0.170546	0.652754	0.663033	0.425057	0.450324	0.350667	0.508367	0.141376	0.0145774	0.297143	0	0.0585625	0.239589	0.121974	0.136885	0.0336969	0.32186	0	0.231634	0.0887631	0.135191	0.136821	0	0	0	0	0.322336	0.0644672	0.144153	0	0	0	0.558609	0	0.111722	0.249817	0.233291	0.0392995	0.0772243	0.212015	1.36893
34:2	C37H72O5N	18:2/16:0	2.85601	2.50047	2.56534	2.74307	2.70717	2.67441	0.142231	2.11613	2.48787	2.65141	2.924	1.70876	2.37763	0.47471	3.68172	2.02737	3.42963	2.36299	4.52886	3.20611	1.01564	1.7545	2.63998	2.18644	2.381	1.94733	2.18185	0.348996	1.67788	1.73732	1.78026	1.75363	1.82103	1.75402	0.0530441	1.9057	1.58035	1.38006	1.7549	1.08569	1.54134	0.321526	2.03074	2.06433	1.43071	3.41649	2.06823
		18:1/16:1	5.75041	6.14382	4.9545	5.58749	4.2615	5.33955	0.739524	8.83079	7.80621	7.3874	6.53949	8.34197	7.78117	0.882275	2.66345	2.07561	2.36041	1.5333	4.0714	2.54083	0.951546	8.44792	7.90416	6.52511	8.51946	8.0356	7.88645	0.804948	3.58937	3.65314	5.35944	4.41784	4.70048	4.34405	0.743371	6.11717	5.88501	7.51059	6.97581	6.07666	6.51305	0.698358	5.29119	6.11608	5.20061	3.35398	6.13796
		18:0/16:2	10.0913	12.6421	10.7795	10.6343	8.41841	10.5131	1.51524	23.4354	14.6047	17.2718	17.3004	19.4361	18.4097	3.2907	0.386453	0.215632	0.334546	0.516488	1.37287	0.565198	0.464236	17.1606	15.7315	13.5336	18.7616	15.7999	16.1975	1.93479	0.570208	1.41057	3.61509	3.61879	2.86057	2.41505	1.36931	3.05321	6.55539	8.18091	3.51026	4.76697	5.21335	2.14321	2.97926	5.36005	2.9782	0.771898	3.27977
34:1	C37H74O5N	18:1/16:0	19.4992	16.4665	15.0383	15.4219	17.2088	16.7269	1.77062	18.003	25.1304	22.3248	20.8669	19.6831	21.2016	2.70857	11.452	7.30839	11.1146	7.59918	13.0564	10.1061	2.53202	23.6444	23.7296	25.5609	19.8856	24.761	23.5163	2.17794	19.3111	18.5405	18.6556	20.522	21.6402	19.7339	1.32483	21.0123	21.7317	22.2039	22.5979	24.6863	22.4464	1.3844	24.4661	22.3773	20.8423	20.8766	19.7416
		18:0/16:1	1.68582	2.16053	1.70333	1.33231	1.21011	1.61842	0.372227	3.24327	2.01852	2.43738	2.02206	2.52273	2.44879	0.501006	0.404936	0.496055	0.554493	1.01245	1.17358	0.728302	0.341952	1.83737	2.11024	1.72042	2.46902	2.19468	2.06635	0.296917	0.46234	0.455842	0.622686	1.02343	0.675821	0.648024	0.231171	1.12655	1.00611	2.0804	1.22967	1.52481	1.39351	0.429315	0.768439	1.13179	0.898464	0.365035	1.17442
34:7-O	C37H62O6N	OPDA/16:3	0.136754	0.0503007	0.0111411	0.0716908	0.272134	0.108404	0.102219	0.465848	0.315221	0.0580165	0.0809669	0.155546	0.21512	0.172563	0.0432742	0.0996315	0.0014336	0.0514339	0.114408	0.0620363	0.0455338	0.230437	0.0347077	0.00785444	0.0278175	0	0.0601634	0.0962332	0.0364296	0.0208202	0	0.0140924	0.183279	0.0509242	0.0751397	0.0149031	0.0627645	0.0975178	0.0256204	0.0529349	0.0507481	0.0326069	0.0329748	0.08844	0.067001	0.0543433	1.90541
		18:3/dnOPDA	0.0801559	0.363973	0.047445	0.0399296	0.0609719	0.118495	0.138075	0.206463	0.0221774	0.0368722	0.0337664	0.0543428	0.0707244	0.0767497	0.0183275	0.0401566	0.0341962	0.0403468	0.0409078	0.034787	0.00959781	0.155722	0	0.316496	0.267501	0.201097	0.188163	0.121849	0.206476	0.300926	0.579684	0.293056	0.49888	0.375804	0.156397	0.136823	0.189844	0	0.194407	0.099286	0.124072	0.0797555	0.17337	0.166952	0.0864356	0.130207	1.22799
34:8-2O	C37H60O7N	OPDA/dnOPDA	0.0257342	0.0478005	0.0144316	0	0.0131647	0.0202262	0.017911	0.0159417	0.0194269	0.0230783	0.0444127	0	0.0205719	0.0159736	0.00252517	0.0192252	0.00280866	0.00847208	0.00806942	0.0082201	0.00676229	0	0.0262236	0.0161488	0.0260235	0.0424264	0.0221645	0.0155673	0.0242349	0.0471418	0.115718	0.0684595	0.0576541	0.0626418	0.0338792	0.0137994	0	0	0.0858811	0	0.0199361	0.0373455	0.0665087	0	0	0.0467473	0.0704773
36:6	C39H68O5N	18:3/18:3	0.248129	0.24345	0.489775	0.274157	0.58036	0.367174	0.157012	0.224317	0.118464	0.295317	0.0800103	0.142767	0.172175	0.0867853	0.146419	0.143371	0.207848	0.226944	0.156691	0.176254	0.0384767	0.270797	0.188624	0.186271	0.151288	0.363268	0.23205	0.0854745	0.759773	1.08142	1.36813	1.27041	1.54208	1.20436	0.299169	0.786679	0.778668	0.882851	0.892144	0.707417	0.809552	0.0776253	0.8364	0.379979	0.7568	0.32081	0.298874
36:5	C39H70O5N	18:3/18:2	0.643551	1.03138	0.545123	0.305732	0.751793	0.655516	0.26703	0.850297	0.354844	0.423574	0.378586	0.341738	0.469808	0.214971	0.16679	0.119007	0.316587	0.327022	0.22351	0.230583	0.091195	0.988757	0.49405	0.80969	0.510776	0.854862	0.731627	0.219439	1.0692	1.21459	2.82827	1.38043	1.84119	1.66673	0.711169	1.37059	0.258237	0.722938	1.71041	0.976353	1.00771	0.563306	0.952283	1.13532	0.986962	0.416911	1.36251
36:4	C39H72O5N	18:3/18:1	1.1237	1.53291	0.799161	1.0052	1.5429	1.20077	0.328955	1.34644	1.28172	1.33335	1.58613	1.56175	1.42188	0.141167	0.24746	0.245764	0.371199	0.924034	0.432458	0.444183	0.280085	1.89119	1.06807	1.82779	2.28244	1.88571	1.79104	0.442861	3.82309	4.43369	5.46797	4.53367	4.85846	4.62338	0.602722	4.30721	3.31728	3.4575	4.06445	3.48103	3.72549	0.433447	3.0832	3.77025	3.3818	2.12587	2.28981
		18:2/18:2	0.423794	0.904969	0.390007	0.417463	0.807255	0.588698	0.246874	0.502805	0.411385	0.491936	0.487037	0.342101	0.447053	0.0689358	0.284705	0.245449	0.210522	0.31769	0.194019	0.250477	0.0512306	0.997755	0.232901	0.536531	1.03646	0.589867	0.678702	0.337871	0.236802	0.177504	1.26566	0.286121	0.540701	0.501357	0.449137	0.302944	0.339533	0.10929	1.05907	0.312823	0.424732	0.366232	0.244477	0.249283	0.19562	1.30554	0.764399
36:3	C39H74O5N	18:3/18:0	3.26185	3.11688	2.98613	2.29624	3.6424	3.0607	0.492938	3.81135	4.01311	4.94656	6.3691	5.35853	4.89973	1.04192	0.346372	0.533722	0.906957	1.30143	1.44761	0.907218	0.47473	3.40455	3.89595	4.27535	5.16294	5.45325	4.43841	0.857986	12.8786	16.0193	15.5491	16.0334	14.7031	15.0367	1.32195	13.2859	12.5132	11.4968	10.0915	11.9121	11.8599	1.19602	12.4497	10.9017	12.2698	6.30976	8.80689
		18:2/18:1	0.663287	2.1418	0.609363	0.678727	1.22468	1.06357	0.652528	0.562123	0.446636	1.16355	0.881223	0.797736	0.770253	0.280978	0.623312	0.484925	0.39572	0.979983	0.458888	0.588566	0.234074	0.903142	0.724699	0.70567	1.09524	0.452981	0.776346	0.23979	0.347717	0.0949749	1.13434	0.431141	0.383118	0.478259	0.389122	0.491673	0.0444081	0.49467	2.12704	0.409059	0.71337	0.81172	0.141184	0.420799	0.221676	6.05815	2.01672
36:2	C39H76O5N	18:2/18:0	0.438774	1.10789	0.543254	0.399199	0.404505	0.578724	0.30143	0.580921	0.578386	0.483903	0.45567	0.521907	0.524157	0.0558544	0.238141	0.298956	0.260247	0.575881	0.458005	0.366246	0.14538	0.895213	0.321583	0.746627	0.880754	0.759208	0.720677	0.233196	0.835577	0.713662	1.20217	1.03183	1.40124	1.03689	0.276178	1.10702	1.23808	0.599738	0.764033	1.07771	0.957316	0.265026	1.26986	0.754726	1.08803	0.58262	0.92685
		18:1/18:1	0.609059	0.722325	0.281013	0.580818	0.751953	0.589033	0.186852	0.463133	0.805266	1.09895	0.661893	0.515543	0.708957	0.255647	0.595539	0.558067	0.334646	0.315294	0.463259	0.453361	0.126917	0.872822	0.872077	0.233383	0.875055	0.16111	0.602889	0.371182	0.64549	0.271283	0	0.520496	0.271778	0.34181	0.250431	0.710807	0.760188	0.12476	0.697045	0.698269	0.598214	0.265918	0.172564	0.428399	0.295078	17.8856	0.512138
36:1	C39H78O5N	18:1/18:0	0.40546	0.367612	0.44317	0.719083	0.722566	0.531578	0.174815	0.157827	0.335211	0.431027	0.56696	0.228537	0.343913	0.162291	0.381712	0.435145	0.286054	0.591056	0.631165	0.465027	0.144353	0.613149	0.440253	0.302831	1.22455	0.450376	0.606232	0.362718	0.379018	0.206462	1.08618	0.163921	0.440434	0.455202	0.371102	0.753731	0.665001	0.316962	1.0618	0.145248	0.588548	0.363101	0.419747	0.563325	0.394703	1.74733	0.609091
36:7-O	C39H66O6N	OPDA/18:3	0.0232965	0.0276317	0.0453304	0.0184601	0	0.0229437	0.0163538	0.0290655	0.0301956	0.0988421	0	0.0362066	0.0388619	0.0363524	0.016342	0.0187882	0.0108953	0.0493108	0.0902658	0.0371204	0.0332739	0.0162545	0	0	0.103621	0.0383204	0.0316393	0.0431997	0.278172	0.267991	0.164758	0.120994	0.0647338	0.17933	0.0927068	0.0318734	0.0446199	0.0819216	0	0.121394	0.0559618	0.0468932	0.0595066	0.0441184	0.0439152	0.0144468	0.144546
36:8-2O	C39H64O7N	OPDA/OPDA	0	0.0104572	0	0	0	0.00209143	0.00467659	0	0	0	0.033582	0	0.00671639	0.0150183	0	0	0	0	0	0	0	0	0	0	0	0.0173092	0.00346184	0.00774091	0.0146248	0.0165264	0	0	0.01462	0.00915425	0.00839273	0	0	0	0.0306192	0	0.00612383	0.0136933	0.0205621	0.0327272	0.0143016	0	0
Total DAG			77.0696	76.279	66.2292	67.8752	71.943	71.8792	4.85429	91.854	89.0864	91.2784	87.2101	89.1859	89.723	1.86873	46.149	32.0259	45.0197	35.8794	67.2516	45.2651	13.6713	92.473	88.934	85.1342	90.2642	89.3104	89.2231	2.6672	70.9146	75.1803	85.3555	83.9052	88.2922	80.7296	7.34515	80.2418	82.9896	85.7093	88.4139	83.285	84.1279	3.08133	81.8669	83.1986	78.5065	85.8985	89.2806
Total Signal			100	100	100	100	100	100	7.10543e-15	100	100	100	100	100	100	7.10543e-15	100	100	100	100	100	100	0	100	100	100	100	100	100	0	100	100	100	100	100	100	7.10543e-15	100	100	100	100	100	100	0	100	100	100	100	100
[truncated: 51 more columns]

## Sheet: nmol per 10 million cells
normalized signal per 10 million cells								nmol per 10 million cells							nmol per 10 million cells							nmol per 10 million cells							nmol per 10 million cells							nmol per 10 million cells							nmol per 10 million cells
			this equation is for dry weight in grams and total sample volume in 1.0 ml					MeOH CC'LT							DMSO CC'LT							C							CM CC'LT							MeOH CLT							DMSO CLT
Mass	Compound Formula	Compound Name	1_JDF0_1	2_JDF0_2	3_JDF0_3	4_JDF0_4	5_JDF0_5	ave	stdev	6_DDF0_1	7_DDF0_2	8_DDF0_3	9_DDF0_4	10_DDF0_5	ave	stdev	11_zc3_1	12_zc3_2	13_zc3_3	14_zc3_4	15_zc3_5	ave	stdev	16_TDF0_1	17_TDF0_2	18_TDF0_3	19_TDF0_4	20_TDF0_5	ave	stdev	21_JYF_1	22_JYF_2	23_JYF_3	24_JYF_4	25_JYF_5	ave	stdev	26_DYF_1	27_DYF_2	28_DYF_3	29_DYF_4	30_DYF_5	ave	stdev	31_TYF_1	32_TYF_2	33_TYF_3	34_TYF_4	35_TYF_5
920.5	C49H74O15	DGDG(34:9)	0.00757576	0.00252525	0.003367	0	0.00757576	0.00420875	0.00331398	0.0016835	0	0.000841751	0.0143098	0.00252525	0.00387205	0.00591027	0.000841751	0.003367	0.0016835	0.0016835	0.000841751	0.0016835	0.00103093	0.0016835	0.0016835	0.00252525	0.00757576	0.0016835	0.0030303	0.002567	0.00757576	0.0109428	0.00252525	0.00252525	0.00420875	0.00555556	0.00364974	0	0	0	0.003367	0.00252525	0.00117845	0.00164087	0.003367	0.003367	0.00252525	0.00757576	0.0016835
922.5	C49H76O15	DGDG(34:8)	0	0.00420875	0	0.00505051	0	0.00185185	0.00255316	0	0	0.0016835	0.00252525	0.003367	0.00151515	0.00150577	0.000841751	0.000841751	0.000841751	0.00252525	0.0016835	0.0013468	0.000752885	0.000841751	0	0.0016835	0.00673401	0.00252525	0.0023569	0.00262162	0	0.0109428	0.0016835	0.00505051	0.000841751	0.0037037	0.00447792	0.0016835	0.003367	0	0.00673401	0.00673401	0.0037037	0.00301154	0.0016835	0.000841751	0.00252525	0.003367	0
924.5	C49H78O15	DGDG(34:7)	0.321549	0.261785	0.388889	0.272727	0.324074	0.313805	0.0504889	0.040404	0.0260943	0.0412458	0.0446128	0.0328283	0.037037	0.00748165	0.322391	0.324074	0.302189	0.342593	0.270202	0.31229	0.0275344	0.03367	0.0286195	0.047138	0.0286195	0.0378788	0.0351852	0.00772395	0.197811	0.19697	0.157407	0.202862	0.174242	0.185859	0.0193639	0.100168	0.0951178	0.0782828	0.0656566	0.116162	0.0910774	0.0196094	0.0614478	0.0875421	0.124579	0.0959596	0.0875421
926.6	C49H80O15	DGDG(34:6)	0.37037	0.308081	0.460438	0.352694	0.362795	0.370875	0.0555893	0.0328283	0.0429293	0.0412458	0.0496633	0.0622896	0.0457912	0.0110009	0.444444	0.516835	0.452862	0.537879	0.414983	0.473401	0.0517612	0.0454545	0.0505051	0.0749158	0.0538721	0.0496633	0.0548822	0.0115936	0.192761	0.184343	0.175084	0.136364	0.160774	0.169865	0.0221702	0.0715488	0.0984848	0.0681818	0.0538721	0.101852	0.0787879	0.0206495	0.0875421	0.0934343	0.116162	0.0833333	0.0816498
928.6	C49H82O15	DGDG(34:5)	0.389731	0.343434	0.505892	0.425926	0.396465	0.41229	0.0600995	0.0951178	0.0749158	0.0808081	0.130471	0.0892256	0.0941077	0.0217508	0.482323	0.559764	0.476431	0.561448	0.425084	0.50101	0.0587853	0.0816498	0.0858586	0.114478	0.105219	0.0765993	0.0927609	0.0162722	0.356902	0.337542	0.272727	0.313131	0.244949	0.305051	0.0460069	0.155724	0.154882	0.13468	0.131313	0.145623	0.144444	0.0112398	0.141414	0.15404	0.22138	0.180976	0.137205
930.6	C49H84O15	DGDG(34:4)	0.564815	0.474747	0.653199	0.551347	0.566498	0.562121	0.0633872	0.105219	0.12963	0.146465	0.208754	0.177609	0.153535	0.0405729	0.623737	0.68266	0.632155	0.683502	0.545455	0.633502	0.0564933	0.16835	0.137205	0.192761	0.128788	0.127946	0.15101	0.0285489	0.565657	0.545455	0.453704	0.525253	0.46633	0.511279	0.0491311	0.281987	0.233165	0.205387	0.171717	0.28367	0.235185	0.0486347	0.276936	0.253367	0.393939	0.265152	0.227273
932.6	C49H86O15	DGDG(34:3)	1.3468	1.00421	1.60101	1.36785	1.44865	1.3537	0.219414	0.335859	0.361111	0.302189	0.455387	0.412458	0.373401	0.0609895	1.51431	1.69781	1.5766	1.71549	1.37458	1.57576	0.140242	0.366162	0.319024	0.511785	0.417508	0.380471	0.39899	0.072251	0.878788	0.811448	0.669192	0.766835	0.496633	0.724579	0.148441	0.378788	0.357744	0.255892	0.260101	0.459596	0.342424	0.0859522	0.357744	0.381313	0.531145	0.430976	0.333333
934.6	C49H88O15	DGDG(34:2)	0.464646	0.330808	0.492424	0.300505	0.415825	0.400842	0.083149	0.19697	0.206229	0.211279	0.265152	0.237374	0.223401	0.0277433	0.354377	0.374579	0.36532	0.364478	0.311448	0.35404	0.0248609	0.234007	0.211279	0.27862	0.233165	0.210438	0.233502	0.0276666	0.420034	0.377946	0.356902	0.383838	0.288721	0.365488	0.0485647	0.20202	0.183502	0.178451	0.189394	0.223906	0.195455	0.0181748	0.180976	0.185185	0.237374	0.178451	0.165825
936.6	C49H90O15	DGDG(34:1)	2.18434	1.77609	2.38636	1.9133	2.12374	2.07677	0.238094	1.79966	1.8468	1.76936	2.1431	2.06313	1.92441	0.167849	1.26347	1.37458	1.24158	1.43855	1.04966	1.27357	0.148897	1.99579	1.84512	2.42003	1.86027	2.01515	2.02727	0.232632	2.34007	2.37963	1.9638	2.12963	1.89057	2.14074	0.218411	1.21212	1.10859	0.936869	0.91835	1.37626	1.11044	0.192373	1.20202	1.04209	1.45034	1.25421	1.07828
942.5	C51H72O15	DGDG(36:12)	0.0622896	0.0698653	0.0883838	0.0563973	0.117003	0.0787879	0.0245237	0.0193603	0.00589226	0.003367	0.010101	0.016835	0.0111111	0.00687458	0.414141	0.387205	0.381313	0.153199	0.256734	0.318519	0.110626	0.00589226	0.0109428	0.0210438	0.013468	0.00420875	0.0111111	0.00669179	0.0244108	0.0117845	0.00505051	0.00841751	0.013468	0.0126263	0.00733821	0	0.00841751	0	0.000841751	0.00841751	0.00353535	0.00447001	0.00841751	0.0109428	0.0126263	0.00925926	0.00252525
944.5	C51H74O15	DGDG(36:11)	0.013468	0	0	0	0.00252525	0.00319865	0.00584396	0	0.000841751	0.00252525	0.00673401	0.0126263	0.00454545	0.00520934	0	0	0	0	0	0	0	0.00673401	0.010101	0.00589226	0.013468	0.0109428	0.00942761	0.00311562	0	0.00925926	0.003367	0.00673401	0	0.00387205	0.0041065	0.00252525	0.00252525	0.010101	0.000841751	0	0.00319865	0.00401048	0.000841751	0.0109428	0.000841751	0.00252525	0
946.5	C51H76O15	DGDG(36:10)	0.023569	0.00505051	0.00589226	0.0193603	0.0151515	0.0138047	0.00817409	0.00757576	0.0210438	0.030303	0.0294613	0.0328283	0.0242424	0.0103162	0.00757576	0.0151515	0.00841751	0.00252525	0.0109428	0.00892256	0.00463345	0.0193603	0.0109428	0.0479798	0.020202	0.0151515	0.0227273	0.0145917	0.00841751	0.0193603	0.003367	0.00925926	0.00505051	0.00909091	0.00622554	0.0117845	0.00589226	0.000841751	0.00925926	0.0117845	0.00791246	0.00463345	0.00420875	0.003367	0.00505051	0.00589226	0.0016835
948.5	C51H78O15	DGDG(36:9)	0.0833333	0.0530303	0.0538721	0.0597643	0.0707071	0.0641414	0.0128405	0.123737	0.117845	0.122896	0.142256	0.11532	0.124411	0.0105706	0.00757576	0.00589226	0.00505051	0.00505051	0.00589226	0.00589226	0.00103093	0.117845	0.101852	0.139731	0.0959596	0.122896	0.115657	0.0174305	0.0496633	0.0622896	0.0412458	0.0345118	0.0328283	0.0441077	0.0121341	0.0244108	0.0210438	0.00673401	0.0260943	0.0311448	0.0218855	0.00922092	0.0185185	0.0193603	0.0361953	0.023569	0.0244108
950.6	C51H80O15	DGDG(36:8)	0.010101	0.00589226	0	0.00252525	0.003367	0.0043771	0.00382974	0.00505051	0.00925926	0.00841751	0	0	0.00454545	0.00443819	0.0109428	0.010101	0.00420875	0.0151515	0.0109428	0.0102694	0.00392115	0.0126263	0	0	0.000841751	0	0.0026936	0.00556448	0.0117845	0.0639731	0.010101	0.0126263	0.0159933	0.0228956	0.0230631	0.0193603	0	0	0.00252525	0.00505051	0.00538721	0.00808694	0.00673401	0.0185185	0.00505051	0.0151515	0
952.6	C51H82O15	DGDG(36:7)	0.0749158	0.0740741	0.0984848	0.0707071	0.10101	0.0838384	0.0146353	0.0395623	0.0513468	0.0319865	0.0530303	0.0446128	0.0441077	0.00865818	0.0328283	0.0387205	0.0353535	0.0319865	0.0319865	0.0341751	0.00289151	0.0648148	0.0227273	0.0412458	0.0151515	0.03367	0.0355219	0.0191893	0.0715488	0.0816498	0.0892256	0.0850168	0.0412458	0.0737374	0.0193016	0.0589226	0.026936	0.0597643	0.0210438	0.040404	0.0414141	0.0178105	0.0648148	0.0260943	0.0791246	0.0740741	0.0589226
954.6	C51H84O15	DGDG(36:6)	0.436869	0.260101	0.422559	0.308923	0.296296	0.344949	0.0795875	0.0740741	0.0690236	0.0875421	0.101852	0.0732323	0.0811448	0.0135022	0.348485	0.491582	0.366162	0.445286	0.329125	0.396128	0.0692557	0.0606061	0.0614478	0.0648148	0.0614478	0.0656566	0.0627946	0.00227429	0.423401	0.348485	0.330808	0.375421	0.240741	0.343771	0.0673574	0.162458	0.141414	0.184343	0.12963	0.18266	0.160101	0.0243919	0.183502	0.174242	0.280303	0.165825	0.127946
956.6	C51H86O15	DGDG(36:5)	0.127104	0.0782828	0.124579	0.130471	0.125421	0.117172	0.0218564	0.0488215	0.0429293	0.0387205	0.0412458	0.0277778	0.039899	0.00772854	0.0968013	0.107744	0.107744	0.135522	0.0951178	0.108586	0.0161805	0.0479798	0.0311448	0.047138	0.0378788	0.0361953	0.0400673	0.00728005	0.159091	0.186027	0.157407	0.152357	0.121212	0.155219	0.0230953	0.0841751	0.0681818	0.0740741	0.0648148	0.0673401	0.0717172	0.00774685	0.0749158	0.0875421	0.122054	0.110269	0.0664983
958.6	C51H88O15	DGDG(36:4)	0.137205	0.104377	0.145623	0.140572	0.0993266	0.125421	0.0217963	0.020202	0.043771	0.0286195	0.0572391	0.0547138	0.0409091	0.0161651	0.12963	0.143939	0.12037	0.170034	0.124579	0.13771	0.020137	0.0505051	0.0286195	0.0690236	0.037037	0.037037	0.0444444	0.0158195	0.179293	0.193603	0.157407	0.137205	0.12963	0.159428	0.0271496	0.0808081	0.0850168	0.107744	0.0606061	0.0959596	0.0860269	0.0176407	0.0900673	0.0723906	0.107744	0.0824916	0.0850168
960.6	C51H90O15	DGDG(36:3)	0.0698653	0.0311448	0.0420875	0.0698653	0.0875421	0.060101	0.0229491	0.0715488	0.0648148	0.0597643	0.0976431	0.0681818	0.0723906	0.0147727	0.0488215	0.0446128	0.03367	0.040404	0.0328283	0.0400673	0.00690544	0.0656566	0.0387205	0.0681818	0.0808081	0.0294613	0.0565657	0.0215544	0.0782828	0.0917508	0.0824916	0.0538721	0.0597643	0.0732323	0.0158933	0.0328283	0.0353535	0.0210438	0.026936	0.0328283	0.029798	0.00578914	0.0361953	0.010101	0.0538721	0.0361953	0.0159933
962.6	C51H92O15	DGDG(36:2)	0.0597643	0.047138	0.026936	0.0513468	0.0572391	0.0484848	0.0130213	0.0530303	0.0968013	0.0749158	0.0648148	0.0782828	0.073569	0.0162961	0.0218855	0.030303	0.0277778	0.0387205	0.0218855	0.0281145	0.00698197	0.0622896	0.0824916	0.0867003	0.0673401	0.0723906	0.0742424	0.0102126	0.0589226	0.0664983	0.0580808	0.0277778	0.0429293	0.0508418	0.0154708	0.043771	0.040404	0.0353535	0.0277778	0.0429293	0.0380471	0.0066119	0.0319865	0.0513468	0.0420875	0.0378788	0.0378788
964.7	C51H94O15	DGDG(36:1)	0.0664983	0.0530303	0.0547138	0.0429293	0.0412458	0.0516835	0.0101987	0.0622896	0.0580808	0.0606061	0.0782828	0.0513468	0.0621212	0.00994905	0.0185185	0.0277778	0.0126263	0.0210438	0.0176768	0.0195286	0.00553255	0.0648148	0.043771	0.0698653	0.037037	0.0631313	0.0557239	0.0144011	0.0378788	0.0555556	0.0715488	0.0429293	0.0740741	0.0563973	0.016333	0.0361953	0.016835	0.0151515	0.0277778	0.0345118	0.0260943	0.00976213	0.0260943	0.0210438	0.0462963	0.0488215	0.0311448
982.6	C53H88O15	DGDG(38:6)	0.00925926	0.0117845	0	0.0185185	0.00252525	0.00841751	0.00741028	0.00252525	0	0	0	0	0.000505051	0.00112933	0.0109428	0.0227273	0	0.0109428	0.013468	0.0116162	0.00810445	0.000841751	0.00505051	0	0	0.0016835	0.00151515	0.00209594	0.000841751	0	0	0	0	0.00016835	0.000376442	0	0	0	0	0	0	0	0.00841751	0	0	0.00252525	0
984.6	C53H90O15	DGDG(38:5)	0.0210438	0.00505051	0.0109428	0.0143098	0	0.0102694	0.00814804	0.00589226	0.00673401	0.00505051	0	0.0126263	0.00606061	0.00450946	0.0159933	0.026936	0.020202	0.0277778	0.0227273	0.0227273	0.00487199	0	0	0.00925926	0.00757576	0	0.003367	0.00464872	0.0109428	0.026936	0.0159933	0.0159933	0.0218855	0.0183502	0.00616837	0.00252525	0.00505051	0	0	0	0.00151515	0.00225865	0.00252525	0.0159933	0.0227273	0.00925926	0.003367
986.6	C53H92O15	DGDG(38:4)	0.0294613	0.0176768	0.00589226	0.0244108	0.0227273	0.0200337	0.00895585	0	0.00505051	0.00252525	0.00757576	0.0117845	0.00538721	0.00455635	0.0244108	0.03367	0.0277778	0.0210438	0.0210438	0.0255892	0.00531037	0.00757576	0.00420875	0.00420875	0.00589226	0.0126263	0.00690236	0.00349098	0.0420875	0.043771	0.0244108	0.0311448	0.00505051	0.0292929	0.0157184	0.0176768	0.0260943	0.0117845	0.0260943	0.0286195	0.0220539	0.00707772	0.0126263	0.0277778	0.00673401	0.0185185	0.0159933
988.7	C53H94O15	DGDG(38:3)	0.00252525	0.00757576	0.00420875	0.00925926	0.00925926	0.00656566	0.00305823	0	0.010101	0.00841751	0.0109428	0.00757576	0.00740741	0.0043495	0.00673401	0.00925926	0.0109428	0.0016835	0.00841751	0.00740741	0.00354136	0.0117845	0	0.003367	0.013468	0.00420875	0.00656566	0.00578302	0.00757576	0.0159933	0.00757576	0.00841751	0.0210438	0.0121212	0.00611647	0.00420875	0	0.00757576	0.0109428	0	0.00454545	0.00478393	0.000841751	0.00925926	0.003367	0.0117845	0.00252525
Total DGDG			6.8771	5.32997	7.57576	6.20875	6.69697	6.53771	0.834409	3.14141	3.29125	3.16077	4.01515	3.68855	3.45943	0.380768	6.20202	6.93013	6.21128	6.76852	5.39731	6.30185	0.601849	3.52694	3.13131	4.32239	3.34933	3.41162	3.54832	0.456022	6.12374	6.13215	5.11111	5.46717	4.55219	5.47727	0.677633	2.98569	2.71801	2.39226	2.23569	3.29798	2.72593	0.431987	2.88384	2.7601	3.90404	3.15404	2.5867
760.5	C43H66O10	MGDG(34:8)	0.0614478	0.0420875	0.0505051	0.0454545	0.0589226	0.0516835	0.00836685	0.00252525	0.003367	0	0.00420875	0.010101	0.0040404	0.00373608	0.10101	0.100168	0.0883838	0.119529	0.0850168	0.0988215	0.0135545	0.00420875	0.00841751	0.0117845	0.00420875	0.010101	0.00774411	0.00343987	0.030303	0.0462963	0.0218855	0.0395623	0.0252525	0.0326599	0.0101255	0.0151515	0.003367	0.0126263	0.00420875	0.0151515	0.010101	0.00586212	0.0218855	0.0260943	0.0143098	0.020202	0.0260943
762.5	C43H68O10	MGDG(34:7)	12.3796	10.1633	16.5059	11.7593	14.4049	13.0426	2.46105	0.594276	0.441919	0.48569	0.707912	0.720539	0.590067	0.126264	21.7407	23.0227	19.9764	21.3367	18.9529	21.0059	1.58049	0.944444	0.822391	1.23316	0.91835	0.917508	0.967172	0.155789	4.55556	4.69108	4.19108	4.1532	2.78199	4.07458	0.75861	1.7904	1.53451	1.58249	1.46212	1.69697	1.6133	0.130746	1.94865	1.90741	2.80808	1.97727	1.88384
764.5	C43H70O10	MGDG(34:6)	1.40152	1.23232	1.65488	1.15657	1.30892	1.35084	0.192714	0.137205	0.102694	0.122054	0.222222	0.147306	0.146296	0.0456544	2.22222	2.4234	2.17677	2.21717	1.97811	2.20354	0.158435	0.167508	0.151515	0.234007	0.186027	0.202862	0.188384	0.0319832	0.797138	0.784512	0.676768	0.627946	0.454545	0.668182	0.13919	0.287037	0.242424	0.233165	0.200337	0.26431	0.245455	0.0327126	0.323232	0.330808	0.46633	0.273569	0.227273
766.5	C43H72O10	MGDG(34:5)	1.02609	0.946128	1.40741	1.02441	1.25673	1.13215	0.192839	0.122896	0.10101	0.117003	0.179293	0.161616	0.136364	0.0327364	1.75842	1.83418	1.633	1.79209	1.5564	1.71481	0.116092	0.18266	0.156566	0.234848	0.183502	0.186027	0.188721	0.0284295	0.566498	0.517677	0.503367	0.492424	0.284512	0.472896	0.109047	0.243266	0.211279	0.209596	0.219697	0.259259	0.22862	0.0217687	0.291246	0.265152	0.343434	0.271886	0.241582
768.5	C43H74O10	MGDG(34:4)	0.536195	0.420875	0.494949	0.436869	0.502525	0.478283	0.0480366	0.153199	0.10101	0.103535	0.141414	0.145623	0.128956	0.024738	0.795455	0.863636	0.718855	0.762626	0.664983	0.761111	0.0753647	0.148148	0.110269	0.178451	0.143939	0.110269	0.138215	0.0287763	0.377946	0.297138	0.326599	0.307239	0.28367	0.318519	0.0367277	0.154882	0.135522	0.131313	0.140572	0.220539	0.156566	0.03685	0.194444	0.18266	0.236532	0.1633	0.185185
770.5	C43H76O10	MGDG(34:3)	0.186869	0.173401	0.197811	0.167508	0.186027	0.182323	0.0119724	0.0580808	0.0673401	0.0639731	0.0765993	0.0656566	0.06633	0.00671821	0.244949	0.246633	0.218855	0.244949	0.200337	0.231145	0.0207437	0.0656566	0.0707071	0.0833333	0.105219	0.0808081	0.0811448	0.0152749	0.248316	0.242424	0.215488	0.285354	0.151515	0.22862	0.0497866	0.109428	0.188552	0.173401	0.194444	0.199495	0.173064	0.0368962	0.118687	0.148148	0.179293	0.133838	0.112795
772.6	C43H78O10	MGDG(34:2)	0.263468	0.199495	0.22138	0.16835	0.223064	0.215152	0.0348977	0.206229	0.176768	0.180135	0.218855	0.22138	0.200673	0.021116	0.150673	0.143098	0.13468	0.147306	0.136364	0.142424	0.00687458	0.271044	0.213805	0.236532	0.233165	0.218855	0.23468	0.0224402	0.111953	0.101852	0.0412458	0.0749158	0.0791246	0.0818182	0.0274338	0.0572391	0.0488215	0.0227273	0.0294613	0.0530303	0.0422559	0.0152378	0.0555556	0.0547138	0.0757576	0.0294613	0.0757576
774.6	C43H80O10	MGDG(34:1)	0.0976431	0.103535	0.170875	0.0993266	0.127104	0.119697	0.0309703	0.250842	0.176768	0.224747	0.238215	0.189394	0.215993	0.0317453	0.0387205	0.0530303	0.0319865	0.0378788	0.0496633	0.0422559	0.00877603	0.228956	0.154882	0.203704	0.214646	0.18771	0.19798	0.0284295	0.0723906	0.0892256	0.0420875	0.0883838	0.0639731	0.0712121	0.0195025	0.0387205	0.0580808	0.0227273	0.0252525	0.0446128	0.0378788	0.0145187	0.0505051	0.0606061	0.0488215	0.0277778	0.0673401
788.5	C45H70O10	MGDG(36:8)	0.00252525	0.00252525	0.00505051	0.0016835	0.010101	0.0043771	0.00343987	0.00252525	0.00420875	0.00252525	0.00841751	0.00589226	0.0047138	0.00249704	0.00757576	0.00757576	0.0016835	0	0.00757576	0.00488215	0.00373608	0	0.000841751	0.00505051	0.00589226	0.003367	0.0030303	0.002567	0	0.00589226	0	0.0016835	0.00757576	0.0030303	0.00350112	0.0193603	0.00757576	0.00252525	0.003367	0.000841751	0.00673401	0.00748165	0.0016835	0.00673401	0.000841751	0.00252525	0
790.5	C45H72O10	MGDG(36:7)	0.0900673	0.0942761	0.0698653	0.0597643	0.0993266	0.0826599	0.0169963	0.0109428	0.0126263	0.00589226	0.0176768	0.0117845	0.0117845	0.00420875	0.117003	0.131313	0.117003	0.0942761	0.111111	0.114141	0.0133703	0.00841751	0.00589226	0.0294613	0.0218855	0.0462963	0.0223906	0.0165013	0.0723906	0.100168	0.0656566	0.043771	0.0488215	0.0661616	0.0223469	0.0218855	0.000841751	0.0294613	0.013468	0.0227273	0.0176768	0.0109912	0.0378788	0.043771	0.0580808	0.0387205	0.020202
792.5	C45H74O10	MGDG(36:6)	0.20202	0.136364	0.233165	0.167508	0.166667	0.181145	0.037225	0.159091	0.106902	0.108586	0.131313	0.111953	0.123569	0.0221302	0.223064	0.23064	0.202862	0.248316	0.239899	0.228956	0.0174143	0.12963	0.0429293	0.0563973	0.0572391	0.0479798	0.066835	0.0356062	0.146465	0.180976	0.165825	0.219697	0.108586	0.16431	0.0411443	0.0900673	0.0824916	0.0816498	0.0867003	0.0715488	0.0824916	0.00699211	0.0909091	0.112795	0.118687	0.118687	0.0614478
794.5	C45H76O10	MGDG(36:5)	0.0740741	0.0597643	0.0412458	0.043771	0.0732323	0.0584175	0.015619	0.0294613	0.0328283	0.0446128	0.0521886	0.026936	0.0372054	0.0107698	0.0774411	0.0824916	0.0824916	0.0732323	0.0799663	0.0791246	0.00390304	0.0412458	0.0252525	0.0378788	0.0378788	0.0311448	0.0346801	0.00642163	0.0740741	0.0547138	0.0816498	0.0656566	0.0505051	0.0653199	0.0129941	0.0294613	0.026936	0.026936	0.03367	0.047138	0.0328283	0.00845949	0.0345118	0.0345118	0.0345118	0.0319865	0.0260943
796.6	C45H78O10	MGDG(36:4)	0.026936	0.0143098	0.0462963	0.0252525	0.0505051	0.0326599	0.0152378	0.0210438	0.0210438	0.030303	0.037037	0.0420875	0.030303	0.00942986	0.0420875	0.0572391	0.0547138	0.03367	0.0496633	0.0474747	0.0096453	0.0311448	0.0294613	0.0286195	0.0227273	0.0319865	0.0287879	0.00364002	0.0774411	0.0816498	0.0681818	0.037037	0.0580808	0.0644781	0.0178225	0.0109428	0.023569	0.0218855	0.0185185	0.0446128	0.0239057	0.0125503	0.030303	0.0387205	0.047138	0.0353535	0.0311448
798.6	C45H80O10	MGDG(36:3)	0.0286195	0.0159933	0.0126263	0.0244108	0.0117845	0.0186869	0.00746743	0.010101	0.0244108	0.0260943	0.026936	0.0252525	0.0225589	0.00702749	0.00757576	0.00925926	0.00252525	0.00757576	0.0126263	0.00791246	0.00364974	0.0227273	0.0260943	0.0218855	0.0328283	0.0412458	0.0289562	0.00810882	0.0606061	0.0639731	0.0563973	0.0606061	0.0395623	0.056229	0.00969659	0.010101	0.00757576	0.010101	0.0117845	0.00420875	0.00875421	0.00295213	0.026936	0.030303	0.040404	0.030303	0.0277778
800.6	C45H82O10	MGDG(36:2)	0.0109428	0	0.00420875	0.00757576	0.000841751	0.0047138	0.00459507	0.00505051	0.0227273	0.023569	0.013468	0.0159933	0.0161616	0.00756172	0.000841751	0	0.00420875	0	0	0.0010101	0.00182487	0.0016835	0.00589226	0.0016835	0.010101	0.00420875	0.0047138	0.00350112	0.013468	0.010101	0	0	0.00757576	0.00622896	0.00605827	0.0126263	0.00505051	0.003367	0.0016835	0.00420875	0.00538721	0.00423393	0	0.013468	0.00673401	0.00841751	0.00673401
802.6	C45H84O10	MGDG(36:1)	0.00505051	0.0016835	0	0.0126263	0.00589226	0.00505051	0.00487199	0.0193603	0.00420875	0.0159933	0.0109428	0.0151515	0.0131313	0.00581966	0.00757576	0.000841751	0	0	0.000841751	0.00185185	0.00322732	0.00757576	0	0	0.0016835	0	0.00185185	0.00328175	0.00925926	0.013468	0.00757576	0.0117845	0.000841751	0.00858586	0.00488651	0.0016835	0	0	0.00841751	0.0193603	0.00589226	0.00829028	0.00589226	0.00505051	0.00589226	0.00589226	0
820.6	C47H78O10	MGDG(38:6)	0.000841751	0.0016835	0	0.00757576	0.0016835	0.0023569	0.00299975	0.0159933	0	0	0.0016835	0	0.00353535	0.00700223	0	0	0	0	0	0	0	0	0	0	0	0	0	0	0	0	0	0	0	0	0	0	0	0	0	0	0	0	0	0.00252525	0.0109428	0.003367	0
822.6	C47H80O10	MGDG(38:5)	0.003367	0.0016835	0.00252525	0.003367	0.00673401	0.00353535	0.00191949	0.020202	0.000841751	0.00757576	0.00420875	0	0.00656566	0.00819141	0	0	0	0	0	0	0	0.00420875	0	0	0	0.00925926	0.0026936	0.00409787	0	0	0	0	0	0	0	0	0	0	0	0	0	0	0.00252525	0.00925926	0.00589226	0.00505051	0
824.6	C47H82O10	MGDG(38:4)	0	0.00505051	0	0.00925926	0.00420875	0.0037037	0.00388484	0.023569	0.003367	0.00420875	0.00673401	0.0143098	0.0104377	0.00851376	0	0	0	0	0	0	0	0.003367	0	0.0151515	0	0	0.0037037	0.0065635	0.0210438	0.0159933	0.013468	0.003367	0.003367	0.0114478	0.00786485	0.00673401	0	0.000841751	0	0	0.00151515	0.00294011	0.00757576	0.0016835	0.00925926	0.0109428	0.010101
826.6	C47H84O10	MGDG(38:3)	0.0016835	0.0016835	0	0.000841751	0	0.000841751	0.000841751	0.0176768	0	0	0.00673401	0.0016835	0.00521886	0.00749111	0	0	0	0	0.000841751	0.00016835	0.000376442	0.00673401	0	0.0016835	0.00252525	0.0176768	0.00572391	0.0071276	0.0016835	0	0.00252525	0	0	0.000841751	0.00119042	0	0	0.0016835	0.003367	0	0.0010101	0.00150577	0	0	0.0016835	0.000841751	0.000841751
Total MGDG			16.399	13.6162	21.1187	15.2214	18.4992	16.9709	2.92326	1.86027	1.40404	1.5665	2.10606	1.93266	1.77391	0.28408	27.5354	29.2062	25.4444	27.1153	24.1263	26.6855	1.95902	2.26936	1.82492	2.61364	2.18182	2.14731	2.20741	0.282589	7.23653	7.29714	6.4798	6.51263	4.44949	6.39512	1.15413	2.89899	2.5766	2.5665	2.45707	2.96801	2.69343	0.225432	3.24242	3.27441	4.51263	3.18939	3.00421
738.5	C38H73O10P	PG(32:1)	0.0286195	0.0016835	0.0572391	0.0311448	0.0387205	0.0314815	0.0200754	0.00757576	0.00673401	0.00589226	0.0117845	0.00420875	0.00723906	0.00282959	0.0143098	0.0159933	0.0185185	0.0833333	0.0210438	0.0306397	0.0295669	0.0016835	0.00505051	0.0185185	0.00420875	0.0117845	0.00824916	0.00684877	0.010101	0.00757576	0.00589226	0.00252525	0	0.00521886	0.00401048	0.013468	0.00841751	0	0.0143098	0.0117845	0.00959596	0.00581966	0	0.003367	0.0016835	0.020202	0
740.5	C38H75O10P	PG(32:0)	0.0925926	0.0808081	0.204545	0.0715488	0.0909091	0.108081	0.0545861	0.0244108	0.0193603	0.0218855	0.0294613	0.037037	0.026431	0.00700729	0.0547138	0.0656566	0.0757576	0.328283	0.0833333	0.121549	0.116068	0.023569	0.00589226	0.0361953	0.0446128	0.0488215	0.0318182	0.0174082	0.026936	0.0244108	0.0151515	0.00925926	0.00589226	0.01633	0.00919398	0.0294613	0.0286195	0.00673401	0.037037	0.0319865	0.0267677	0.0116697	0.0109428	0.0210438	0.020202	0.0530303	0.0016835
760.5	C40H71O10P	PG(34:4)	0.0841751	0.0429293	0.11532	0.0521886	0.0681818	0.0725589	0.0286158	0.00589226	0.003367	0.003367	0.00841751	0.00841751	0.00589226	0.00252525	0.0707071	0.0824916	0.0732323	0.337542	0.0664983	0.126094	0.118348	0.000841751	0.0016835	0	0.00841751	0	0.00218855	0.00355135	0.0210438	0.00925926	0.0218855	0.0185185	0.0117845	0.0164983	0.00566543	0.010101	0.0227273	0.00673401	0.0151515	0.037037	0.0183502	0.0120579	0.00673401	0.00589226	0.0151515	0.0412458	0.003367
762.5	C40H73O10P	PG(34:3)	0.0690236	0.0420875	0.0959596	0.0505051	0.0555556	0.0626263	0.0210404	0.0016835	0.0016835	0.0016835	0.00757576	0.00841751	0.00420875	0.00347063	0.0538721	0.047138	0.0589226	0.313973	0.0547138	0.105724	0.116491	0.00505051	0.0016835	0.00505051	0.003367	0	0.0030303	0.00219502	0.0193603	0.0159933	0.0176768	0.0159933	0.00673401	0.0151515	0.00490821	0.00505051	0.0126263	0.00757576	0.0227273	0.00841751	0.0112795	0.00695655	0.0109428	0.0151515	0.0143098	0.0446128	0.010101
764.5	C40H75O10P	PG(34:2)	0.0488215	0.0193603	0.0690236	0.037037	0.0227273	0.0393939	0.0203192	0.00252525	0.00925926	0.00420875	0.00673401	0.013468	0.00723906	0.0043168	0.0328283	0.0395623	0.0412458	0.161616	0.0311448	0.0612795	0.0562539	0.00252525	0.00757576	0.00673401	0.016835	0.00252525	0.00723906	0.00585002	0.023569	0.0143098	0.00252525	0.00673401	0.0109428	0.0116162	0.00801654	0.016835	0.013468	0.00505051	0.0227273	0.0143098	0.0144781	0.00639398	0.00589226	0.0117845	0.003367	0.016835	0.00673401
766.5	C40H77O10P	PG(34:1)	0.0563973	0.0311448	0.100168	0.0429293	0.0479798	0.0557239	0.0264744	0.00505051	0.00673401	0.00757576	0.00589226	0.00841751	0.00673401	0.00133092	0.0412458	0.0462963	0.0378788	0.305556	0.0454545	0.0952862	0.117593	0.00252525	0.000841751	0.0143098	0.0210438	0.0109428	0.00993266	0.00838377	0.0151515	0.0109428	0	0.00925926	0.00420875	0.00791246	0.00591027	0.0109428	0.00925926	0.0016835	0.0159933	0.0286195	0.0132997	0.0099846	0.00505051	0.0193603	0.00925926	0.040404	0.00841751
768.5	C40H79O10P	PG(34:0)	0.00673401	0.000841751	0.00420875	0.00925926	0.0016835	0.00454545	0.00350112	0.0016835	0.00252525	0.003367	0.003367	0.000841751	0.0023569	0.00109751	0.0016835	0.00505051	0.0016835	0.0016835	0.00420875	0.00286195	0.00164087	0.000841751	0	0	0.000841751	0.00252525	0.000841751	0.00103093	0.0016835	0.00673401	0	0.0016835	0.00252525	0.00252525	0.00252525	0	0.0016835	0.00420875	0	0.0016835	0.00151515	0.00172508	0	0	0.00252525	0.00673401	0
Total PG			0.386364	0.218855	0.646465	0.294613	0.325758	0.374411	0.163622	0.0488215	0.0496633	0.0479798	0.0732323	0.0808081	0.060101	0.0156869	0.26936	0.302189	0.307239	1.53199	0.306397	0.543434	0.55284	0.037037	0.0227273	0.0808081	0.0993266	0.0765993	0.0632997	0.0320827	0.117845	0.0892256	0.0631313	0.0639731	0.0420875	0.0752525	0.0290837	0.0858586	0.0968013	0.0319865	0.127946	0.133838	0.0952862	0.0407767	0.0395623	0.0765993	0.0664983	0.223064	0.030303
712.5	C39H70O8PN	PE(34:4)	0	0	0.000841751	0	0	0.00016835	0.000376442	0	0	0	0	0.000841751	0.00016835	0.000376442	0	0	0	0	0	0	0	0	0	0	0	0	0	0	0	0	0	0	0	0	0	0	0	0	0	0	0	0	0	0	0	0	0.000841751
714.5	C39H72O8PN	PE(34:3)	0.00252525	0	0	0	0	0.000505051	0.00112933	0	0	0	0	0	0	0	0.000841751	0.0016835	0.0016835	0.0016835	0.0016835	0.00151515	0.000376442	0	0.000841751	0	0	0	0.00016835	0.000376442	0	0	0	0	0	0	0	0	0	0	0	0	0	0	0	0	0	0	0
716.5	C39H74O8PN	PE(34:2)	0	0	0	0	0	0	0	0	0	0	0	0	0	0	0.0016835	0.0016835	0.0016835	0.00252525	0.00420875	0.0023569	0.00109751	0	0	0	0.000841751	0	0.00016835	0.000376442	0.0016835	0.003367	0	0	0	0.0010101	0.00150577	0	0	0.000841751	0	0	0.00016835	0.000376442	0.00252525	0.000841751	0.0016835	0.0016835	0.003367
718.5	C39H76O8PN	PE(34:1)	0.003367	0	0	0	0.0016835	0.0010101	0.00150577	0	0	0	0	0	0	0	0.000841751	0.000841751	0.0016835	0.003367	0.000841751	0.00151515	0.00109751	0.000841751	0.000841751	0.000841751	0	0	0.000505051	0.000461046	0.000841751	0.0016835	0.0016835	0.000841751	0	0.0010101	0.000704259	0.000841751	0.000841751	0	0.000841751	0.000841751	0.000673401	0.000376442	0.0016835	0	0	0.000841751	0.000841751
736.5	C41H70O8PN	PE(36:6)	0.003367	0	0.0016835	0.003367	0.000841751	0.00185185	0.00150577	0.000841751	0	0	0	0	0.00016835	0.000376442	0.000841751	0.000841751	0.0016835	0.00420875	0.000841751	0.0016835	0.00145796	0	0	0	0	0	0	0	0	0	0	0.000841751	0	0.00016835	0.000376442	0	0	0	0	0	0	0	0	0	0	0	0
738.5	C41H72O8PN	PE(36:5)	0.00757576	0.00757576	0.00420875	0.010101	0.00757576	0.00740741	0.00209594	0	0	0	0	0	0	0	0.00505051	0.00420875	0.00589226	0.0143098	0.00589226	0.00707071	0.0041065	0	0	0.000841751	0	0	0.00016835	0.000376442	0	0	0.000841751	0.000841751	0	0.0003367	0.000461046	0	0.000841751	0	0	0	0.00016835	0.000376442	0	0	0	0	0
740.5	C41H74O8PN	PE(36:4)	0.0311448	0.0151515	0.0277778	0.0294613	0.0311448	0.026936	0.00673401	0	0	0	0	0	0	0	0.013468	0.0151515	0.016835	0.0563973	0.0143098	0.0232323	0.0185815	0	0.000841751	0	0.0016835	0	0.000505051	0.000752885	0	0.000841751	0	0	0	0.00016835	0.000376442	0	0.000841751	0	0.000841751	0.0016835	0.000673401	0.000704259	0	0	0.0016835	0.0016835	0.000841751
742.5	C41H76O8PN	PE(36:3)	0.0648148	0.0496633	0.0875421	0.0883838	0.0858586	0.0752525	0.0173184	0.00757576	0.0016835	0.00420875	0	0.00252525	0.00319865	0.00287923	0.0378788	0.0429293	0.0521886	0.154882	0.047138	0.0670034	0.049408	0.00505051	0.00420875	0.00505051	0.00505051	0.00420875	0.0047138	0.000461046	0.00420875	0.00673401	0.00673401	0.00505051	0.000841751	0.0047138	0.00242506	0.000841751	0.00505051	0.00252525	0.00252525	0.00673401	0.00353535	0.00233576	0.0016835	0.000841751	0.003367	0.00420875	0.00420875
744.5	C41H78O8PN	PE(36:2)	0	0	0	0	0	0	0	0	0	0	0.000841751	0	0.00016835	0.000376442	0	0	0	0	0	0	0	0	0	0	0	0	0	0	0	0	0	0	0	0	0	0	0.000841751	0	0.000841751	0	0.0003367	0.000461046	0	0	0	0	0
746.6	C41H80O8PN	PE(36:1)	0.0016835	0	0.000841751	0	0	0.000505051	0.000752885	0	0	0	0	0	0	0	0	0	0.000841751	0.000841751	0	0.0003367	0.000461046	0	0	0.000841751	0	0	0.00016835	0.000376442	0	0	0	0	0	0	0	0	0	0	0	0	0	0	0	0	0	0.000841751	0
764.5	C43H74O8PN	PE(38:6)	0	0.000841751	0	0.000841751	0	0.0003367	0.000461046	0	0	0	0	0	0	0	0	0	0	0	0	0	0	0.000841751	0	0	0	0	0.00016835	0.000376442	0	0	0	0	0	0	0	0	0	0	0	0	0	0	0	0	0	0	0.000841751
766.5	C43H76O8PN	PE(38:5)	0.00420875	0.003367	0.00252525	0.003367	0	0.0026936	0.00161914	0	0	0	0	0	0	0	0.000841751	0.000841751	0.00252525	0.00505051	0.000841751	0.0020202	0.00184418	0.000841751	0	0	0	0	0.00016835	0.000376442	0	0	0	0	0	0	0	0	0	0	0	0	0	0	0.000841751	0	0.000841751	0	0.00252525
768.5	C43H78O8PN	PE(38:4)	0.010101	0.0143098	0.00841751	0.0151515	0.0176768	0.0131313	0.00379255	0	0.00673401	0.003367	0	0.0016835	0.0023569	0.00281704	0.00841751	0.00589226	0.00505051	0.0193603	0.010101	0.00976431	0.00572762	0.00841751	0.00252525	0	0.000841751	0.003367	0.0030303	0.00329253	0.000841751	0	0	0.0016835	0	0.000505051	0.000752885	0	0.000841751	0	0	0.000841751	0.0003367	0.000461046	0	0	0	0	0.000841751
770.6	C43H80O8PN	PE(38:3)	0.0016835	0	0	0	0	0.0003367	0.000752885	0.000841751	0	0	0	0	0.00016835	0.000376442	0.000841751	0.000841751	0.0016835	0	0	0.000673401	0.000704259	0	0	0.0016835	0	0.000841751	0.000505051	0.000752885	0	0	0	0	0	0	0	0	0	0	0	0	0	0	0	0	0	0	0
772.6	C43H82O8PN	PE(38:2)	0	0	0	0	0	0	0	0	0	0	0	0	0	0	0	0	0	0	0	0	0	0	0.000841751	0	0	0	0.00016835	0.000376442	0	0	0	0	0	0	0	0	0	0	0	0	0	0	0	0	0	0	0
798.6	C45H84O8PN	PE(40:3)	0	0	0	0	0	0	0	0	0	0	0	0	0	0	0	0	0	0	0	0	0	0	0	0	0	0	0	0	0	0	0	0	0	0	0	0	0	0	0	0	0	0	0	0	0	0	0
800.6	C45H86O8PN	PE(40:2)	0	0	0	0.000841751	0	0.00016835	0.000376442	0	0	0	0	0	0	0	0	0	0	0	0.000841751	0.00016835	0.000376442	0	0	0	0	0	0	0	0	0	0	0	0	0	0	0	0	0	0	0	0	0	0	0	0	0	0
824.6	C47H86O8PN	PE(42:4)	0	0	0	0	0	0	0	0	0	0	0	0	0	0	0	0	0	0	0	0	0	0	0	0	0	0	0	0	0.000841751	0	0	0	0	0.00016835	0.000376442	0	0	0	0	0	0	0	0	0.000841751	0	0	0
826.6	C47H88O8PN	PE(42:3)	0	0	0	0.000841751	0	0.00016835	0.000376442	0	0	0	0	0	0	0	0	0	0	0	0	0	0	0	0	0.000841751	0	0	0.00016835	0.000376442	0	0	0	0	0	0	0	0	0	0	0	0	0	0	0	0	0	0	0
828.6	C47H90O8PN	PE(42:2)	0	0.000841751	0	0.0016835	0	0.000505051	0.000752885	0	0	0	0	0	0	0	0	0	0	0	0	0	0	0	0.000841751	0	0	0	0.00016835	0.000376442	0	0	0	0	0	0	0	0	0	0	0	0	0	0	0	0	0	0	0
Total PE			0.130471	0.0917508	0.133838	0.15404	0.144781	0.130976	0.0238202	0.00925926	0.00841751	0.00757576	0.000841751	0.00505051	0.00622896	0.00339842	0.0707071	0.0749158	0.0917508	0.262626	0.0867003	0.11734	0.0816641	0.0159933	0.0109428	0.010101	0.00841751	0.00841751	0.0107744	0.00311562	0.00841751	0.0126263	0.00925926	0.00925926	0.000841751	0.00808081	0.00435764	0.0016835	0.00925926	0.003367	0.00505051	0.010101	0.00589226	0.00366911	0.00673401	0.00252525	0.00757576	0.00925926	0.0143098
848.5	C43H75O13P	PI(34:4)	0.000841751	0.00673401	0	0.0016835	0.00673401	0.00319865	0.00328175	0.00589226	0	0.000841751	0.00757576	0	0.00286195	0.00360088	0.000841751	0.0016835	0.0016835	0.00252525	0.000841751	0.00151515	0.000704259	0	0.00673401	0.0016835	0.003367	0.000841751	0.00252525	0.00266185	0	0.00673401	0	0	0.0016835	0.0016835	0.00291591	0.0016835	0	0	0	0.0016835	0.000673401	0.000922092	0.0016835	0	0.003367	0	0.00589226
850.5	C43H77O13P	PI(34:3)	0.0151515	0.0126263	0.016835	0.0143098	0.023569	0.0164983	0.00423393	0	0.00420875	0.00505051	0.00505051	0.00420875	0.0037037	0.00211278	0.0117845	0.016835	0.0151515	0.0185185	0.00925926	0.0143098	0.00376442	0.000841751	0.00505051	0.00673401	0.00757576	0.003367	0.0047138	0.00270148	0.0378788	0.0277778	0.0159933	0.0244108	0.0252525	0.0262626	0.00786035	0.0176768	0.00925926	0.000841751	0.0151515	0.020202	0.0126263	0.0077377	0.00925926	0.0143098	0.00673401	0.013468	0.00505051
852.5	C43H79O13P	PI(34:2)	0.00925926	0.00925926	0.0210438	0.0185185	0.0185185	0.0153199	0.00562778	0.00757576	0.00757576	0.00757576	0.0151515	0.00925926	0.00942761	0.00328175	0.0143098	0.020202	0.0151515	0.0319865	0.010101	0.0183502	0.00842592	0.0126263	0.00841751	0.00841751	0.00841751	0.00589226	0.00875421	0.00242506	0.030303	0.0218855	0.0210438	0.0218855	0.0210438	0.0232323	0.00397499	0.00757576	0.0185185	0.00757576	0.0109428	0.0159933	0.0121212	0.00496562	0.0117845	0.00925926	0.0126263	0.0159933	0.00925926
854.5	C43H81O13P	PI(34:1)	0.274411	0.237374	0.664983	0.382155	0.531987	0.418182	0.17925	0.430135	0.368687	0.383838	0.487374	0.550505	0.444108	0.0753463	0.271886	0.430976	0.303872	0.538721	0.186869	0.346465	0.138701	0.33165	0.279461	0.478956	0.440236	0.400673	0.386195	0.0807805	0.823232	0.781145	0.63468	0.680135	0.73064	0.729966	0.0756321	0.455387	0.492424	0.143098	0.287037	0.337542	0.343098	0.139715	0.396465	0.314815	0.396465	0.599327	0.184343
872.5	C45H75O13P	PI(36:6)	0.00252525	0	0	0	0.0016835	0.000841751	0.00119042	0.003367	0.000841751	0.0016835	0.00252525	0.00252525	0.00218855	0.000959744	0.003367	0.00252525	0.003367	0.00252525	0.00420875	0.00319865	0.000704259	0.000841751	0	0.003367	0.0016835	0	0.00117845	0.00140852	0.0016835	0.003367	0	0.000841751	0	0.00117845	0.00140852	0	0	0.00252525	0.000841751	0	0.000673401	0.00109751	0	0	0	0	0.000841751
874.5	C45H77O13P	PI(36:5)	0.0016835	0.000841751	0	0	0.00252525	0.0010101	0.00109751	0	0	0	0	0	0	0	0.0016835	0.00252525	0.000841751	0.000841751	0	0.00117845	0.000959744	0	0	0	0	0	0	0	0.000841751	0.000841751	0	0	0.00252525	0.000841751	0.00103093	0.000841751	0	0	0	0	0.00016835	0.000376442	0	0	0	0.000841751	0
876.5	C45H79O13P	PI(36:4)	0.000841751	0	0.0016835	0.000841751	0.0016835	0.0010101	0.000704259	0.0016835	0.000841751	0	0.00252525	0.00252525	0.00151515	0.00109751	0.0016835	0.00420875	0.00420875	0.000841751	0.0016835	0.00252525	0.00157477	0.000841751	0.000841751	0	0.000841751	0.000841751	0.000673401	0.000376442	0.00673401	0.0016835	0	0.0016835	0.000841751	0.00218855	0.0026351	0.0016835	0.000841751	0	0	0.0016835	0.000841751	0.000841751	0.000841751	0	0.0016835	0	0.000841751
878.5	C45H81O13P	PI(36:3)	0.000841751	0.003367	0.0016835	0.000841751	0.00420875	0.00218855	0.00152912	0.0016835	0.000841751	0.000841751	0.000841751	0.0016835	0.00117845	0.000461046	0.00925926	0.010101	0.00757576	0.010101	0.00589226	0.00858586	0.00182487	0	0.000841751	0.003367	0	0.000841751	0.0010101	0.00138314	0.00673401	0.00589226	0.00252525	0.00252525	0.003367	0.00420875	0.00197408	0.0016835	0.00420875	0	0.000841751	0	0.0013468	0.00174549	0.0016835	0.0016835	0.00252525	0.00420875	0.00252525
880.6	C45H83O13P	PI(36:2)	0.00420875	0.000841751	0.0109428	0.00505051	0.00841751	0.00589226	0.00390304	0.00589226	0.00589226	0.00757576	0.0126263	0	0.00639731	0.00451731	0.00505051	0.00925926	0.00420875	0.00589226	0.00420875	0.00572391	0.00209594	0.0016835	0.00252525	0.013468	0.0016835	0.003367	0.00454545	0.00503646	0.016835	0.0117845	0.00757576	0.00505051	0.0176768	0.0117845	0.00555173	0.00757576	0.00252525	0.0016835	0.0016835	0.00505051	0.0037037	0.002567	0.00252525	0.00505051	0.00420875	0.00925926	0.000841751
882.6	C45H85O13P	PI(36:1)	0.003367	0.003367	0.0126263	0.00841751	0.0109428	0.00774411	0.00426727	0.0126263	0.00925926	0.016835	0.0159933	0.0143098	0.0138047	0.00301154	0.00757576	0.0143098	0.010101	0.00841751	0.00673401	0.00942761	0.00299975	0.0117845	0.010101	0.0176768	0.016835	0.0159933	0.0144781	0.00333529	0.016835	0.0126263	0.013468	0.00925926	0.0143098	0.0132997	0.00275344	0.013468	0.016835	0	0.003367	0.010101	0.00875421	0.00698197	0.00841751	0.00589226	0.00589226	0.0117845	0.003367
Total PI			0.313131	0.274411	0.729798	0.431818	0.610269	0.471886	0.194598	0.468855	0.398148	0.424242	0.549663	0.585017	0.485185	0.0801248	0.327441	0.512626	0.366162	0.62037	0.229798	0.411279	0.154911	0.360269	0.313973	0.53367	0.48064	0.431818	0.424074	0.0886907	0.941077	0.873737	0.695286	0.745791	0.81734	0.814646	0.098071	0.507576	0.544613	0.155724	0.319865	0.392256	0.384007	0.156012	0.43266	0.35101	0.433502	0.654882	0.212963
756.5	C40H70O10PN	PS(34:4)	0	0	0	0	0.00252525	0.000505051	0.00112933	0	0	0	0	0	0	0	0	0	0	0	0.000841751	0.00016835	0.000376442	0.000841751	0	0.000841751	0	0	0.0003367	0.000461046	0	0	0.0016835	0	0	0.0003367	0.000752885	0.000841751	0	0	0	0	0.00016835	0.000376442	0	0	0	0	0
758.5	C40H72O10PN	PS(34:3)	0	0.000841751	0	0.0016835	0	0.000505051	0.000752885	0	0	0.000841751	0	0	0.00016835	0.000376442	0.00589226	0	0.00757576	0	0.00420875	0.00353535	0.00343987	0	0	0.000841751	0	0	0.00016835	0.000376442	0	0	0	0	0	0	0	0	0.000841751	0	0.000841751	0	0.0003367	0.000461046	0	0	0.000841751	0.000841751	0
760.5	C40H74O10PN	PS(34:2)	0	0	0	0	0	0	0	0	0	0	0	0	0	0	0.003367	0.0016835	0.0016835	0.00757576	0.00252525	0.003367	0.0024541	0	0	0	0	0	0	0	0.003367	0.0016835	0	0	0.000841751	0.00117845	0.00140852	0	0.003367	0	0.003367	0	0.0013468	0.00184418	0	0	0	0.000841751	0.00252525
762.5	C40H76O10PN	PS(34:1)	0	0	0	0	0	0	0	0	0	0	0	0	0	0	0.003367	0.00589226	0.00673401	0.00505051	0.003367	0.00488215	0.00150577	0.00252525	0	0	0	0	0.000505051	0.00112933	0.0016835	0	0.0016835	0.000841751	0	0.000841751	0.000841751	0.0016835	0	0	0	0	0.0003367	0.000752885	0.00252525	0.000841751	0	0	0
780.5	C42H70O10PN	PS(36:6)	0	0	0.00252525	0	0.000841751	0.000673401	0.00109751	0	0	0	0	0	0	0	0.000841751	0.0016835	0	0.003367	0	0.00117845	0.00140852	0.0016835	0	0	0.000841751	0	0.000505051	0.000752885	0	0.000841751	0.000841751	0.0016835	0	0.000673401	0.000704259	0	0	0	0	0	0	0	0	0	0	0	0.000841751
782.5	C42H72O10PN	PS(36:5)	0.000841751	0	0	0.000841751	0.0016835	0.000673401	0.000704259	0.000841751	0	0	0.000841751	0.0016835	0.000673401	0.000704259	0.00420875	0.00420875	0.00420875	0.003367	0.00505051	0.00420875	0.000595208	0.000841751	0.0016835	0.000841751	0	0.000841751	0.000841751	0.000595208	0.000841751	0	0	0	0	0.00016835	0.000376442	0	0.000841751	0	0	0	0.00016835	0.000376442	0	0	0	0.000841751	0
784.5	C42H74O10PN	PS(36:4)	0.0016835	0.0016835	0.00252525	0.000841751	0.00505051	0.0023569	0.00161914	0	0	0.000841751	0	0	0.00016835	0.000376442	0.0117845	0.00925926	0.0117845	0.00841751	0.00925926	0.010101	0.00157477	0.000841751	0	0.000841751	0.000841751	0	0.000505051	0.000461046	0	0	0	0	0	0	0	0	0.000841751	0	0	0	0.00016835	0.000376442	0	0	0	0	0
786.5	C42H76O10PN	PS(36:3)	0.0016835	0.00420875	0.00925926	0.00589226	0.00252525	0.0047138	0.00301154	0	0	0	0.000841751	0	0.00016835	0.000376442	0.023569	0.0210438	0.0218855	0.0210438	0.0151515	0.0205387	0.00318311	0.000841751	0	0	0.000841751	0	0.0003367	0.000461046	0	0	0.000841751	0	0	0.00016835	0.000376442	0	0	0.000841751	0.000841751	0	0.0003367	0.000461046	0	0	0.000841751	0	0
788.5	C42H78O10PN	PS(36:2)	0	0	0	0	0	0	0	0	0	0	0	0	0	0	0.0016835	0.000841751	0.0016835	0.0016835	0	0.00117845	0.000752885	0.000841751	0.000841751	0	0.000841751	0	0.000505051	0.000461046	0.000841751	0.0016835	0	0	0	0.000505051	0.000752885	0	0	0	0	0	0	0	0	0	0	0	0
790.6	C42H80O10PN	PS(36:1)	0	0.000841751	0	0	0.000841751	0.0003367	0.000461046	0	0	0	0	0	0	0	0	0	0	0	0.0016835	0.0003367	0.000752885	0	0	0	0	0	0	0	0	0	0.000841751	0	0	0.00016835	0.000376442	0	0.000841751	0	0.000841751	0	0.0003367	0.000461046	0	0	0.000841751	0	0
808.5	C44H74O10PN	PS(38:6)	0.000841751	0	0	0.000841751	0	0.0003367	0.000461046	0.000841751	0.0016835	0	0	0	0.000505051	0.000752885	0.000841751	0	0	0.000841751	0	0.0003367	0.000461046	0.00252525	0	0.000841751	0.000841751	0	0.000841751	0.00103093	0.0016835	0	0	0	0	0.0003367	0.000752885	0	0.000841751	0	0	0	0.00016835	0.000376442	0	0.000841751	0	0.0016835	0
810.5	C44H76O10PN	PS(38:5)	0	0.000841751	0.000841751	0.000841751	0.00673401	0.00185185	0.00275344	0.00252525	0	0.000841751	0.0016835	0	0.0010101	0.00109751	0.000841751	0.0016835	0.0016835	0.003367	0.000841751	0.0016835	0.00103093	0.000841751	0.0016835	0	0.000841751	0.0016835	0.0010101	0.000704259	0	0.000841751	0.000841751	0	0.000841751	0.000505051	0.000461046	0	0.000841751	0	0.000841751	0	0.0003367	0.000461046	0	0.000841751	0	0	0
812.5	C44H78O10PN	PS(38:4)	0	0.000841751	0.000841751	0	0.00420875	0.00117845	0.00174549	0	0	0	0	0.000841751	0.00016835	0.000376442	0.003367	0.00589226	0.00252525	0.000841751	0.003367	0.00319865	0.00182487	0.0016835	0	0.000841751	0.000841751	0.000841751	0.000841751	0.000595208	0.000841751	0	0.000841751	0	0	0.0003367	0.000461046	0.000841751	0.000841751	0	0	0	0.0003367	0.000461046	0.000841751	0	0	0	0
814.6	C44H80O10PN	PS(38:3)	0	0	0.00505051	0.000841751	0.0016835	0.00151515	0.00209594	0.000841751	0	0	0	0	0.00016835	0.000376442	0	0.0016835	0	0	0.000841751	0.000505051	0.000752885	0.0016835	0	0	0.000841751	0	0.000505051	0.000752885	0	0	0.000841751	0	0	0.00016835	0.000376442	0	0	0	0.000841751	0	0.00016835	0.000376442	0	0	0	0	0.000841751
816.6	C44H82O10PN	PS(38:2)	0	0	0	0	0	0	0	0	0	0	0	0	0	0	0.000841751	0	0	0	0.000841751	0.0003367	0.000461046	0	0	0	0	0.000841751	0.00016835	0.000376442	0.000841751	0.000841751	0	0	0.000841751	0.000505051	0.000461046	0.000841751	0	0.0016835	0.000841751	0	0.000673401	0.000704259	0.000841751	0	0.000841751	0.000841751	0.000841751
818.6	C44H84O10PN	PS(38:1)	0.000841751	0.0016835	0.000841751	0.000841751	0.000841751	0.0010101	0.000376442	0.000841751	0	0	0	0	0.00016835	0.000376442	0	0	0.000841751	0	0	0.00016835	0.000376442	0	0	0	0	0	0	0	0.0016835	0	0.0016835	0	0.0016835	0.0010101	0.000922092	0	0.000841751	0	0.000841751	0.000841751	0.000505051	0.000461046	0	0	0.000841751	0	0.000841751
840.6	C46H82O10PN	PS(40:4)	0	0.000841751	0.000841751	0	0.0016835	0.000673401	0.000704259	0	0	0	0	0	0	0	0	0	0	0.000841751	0.000841751	0.0003367	0.000461046	0.0016835	0	0	0	0	0.0003367	0.000752885	0	0	0	0	0	0	0	0	0.0016835	0	0	0	0.0003367	0.000752885	0	0	0	0	0
842.6	C46H84O10PN	PS(40:3)	0	0.000841751	0	0.0016835	0.000841751	0.000673401	0.000704259	0.000841751	0	0.000841751	0	0.000841751	0.000505051	0.000461046	0	0	0	0	0	0	0	0	0	0	0.000841751	0.000841751	0.0003367	0.000461046	0	0	0.000841751	0	0	0.00016835	0.000376442	0	0	0.000841751	0.000841751	0	0.0003367	0.000461046	0	0	0	0	0.000841751
844.6	C46H86O10PN	PS(40:2)	0.000841751	0	0	0.000841751	0.00252525	0.000841751	0.00103093	0.000841751	0.0016835	0.000841751	0.000841751	0	0.000841751	0.000595208	0	0	0	0	0	0	0	0.000841751	0	0	0	0	0.00016835	0.000376442	0.00252525	0	0	0	0	0.000505051	0.00112933	0	0.000841751	0	0	0	0.00016835	0.000376442	0	0	0	0	0
846.6	C46H88O10PN	PS(40:1)	0.00252525	0.000841751	0	0	0.000841751	0.000841751	0.00103093	0.00252525	0.000841751	0.000841751	0	0	0.000841751	0.00103093	0	0	0	0	0	0	0	0.000841751	0.0016835	0.00589226	0	0	0.0016835	0.0024541	0	0.00252525	0	0.00252525	0	0.0010101	0.00138314	0	0.000841751	0.00505051	0	0	0.00117845	0.00219502	0	0	0	0	0
868.6	C48H86O10PN	PS(42:4)	0	0	0	0	0.00505051	0.0010101	0.00225865	0	0	0	0	0	0	0	0	0	0.000841751	0	0	0.00016835	0.000376442	0	0	0	0	0	0	0	0	0	0.000841751	0.000841751	0	0.0003367	0.000461046	0	0.00252525	0	0.0016835	0	0.000841751	0.00119042	0	0.000841751	0	0	0
870.6	C48H88O10PN	PS(42:3)	0.0016835	0.000841751	0.00252525	0.00420875	0	0.00185185	0.00161914	0.000841751	0.0016835	0.000841751	0.0016835	0	0.0010101	0.000704259	0	0	0	0.00252525	0.000841751	0.000673401	0.00109751	0	0	0	0.000841751	0.000841751	0.0003367	0.000461046	0.000841751	0.000841751	0	0	0	0.0003367	0.000461046	0	0.00252525	0.000841751	0	0	0.000673401	0.00109751	0.000841751	0.000841751	0.0016835	0	0.000841751
872.6	C48H90O10PN	PS(42:2)	0	0	0	0.00252525	0.0016835	0.000841751	0.00119042	0.0016835	0	0	0.000841751	0.0016835	0.000841751	0.000841751	0.000841751	0	0	0	0	0.00016835	0.000376442	0	0	0	0	0	0	0	0	0.003367	0.000841751	0	0	0.000841751	0.00145796	0.000841751	0	0	0	0	0.00016835	0.000376442	0	0	0	0	0.000841751
874.6	C48H92O10PN	PS(42:1)	0.000841751	0.000841751	0	0.003367	0	0.0010101	0.00138314	0	0.0016835	0.0016835	0	0	0.000673401	0.000922092	0.000841751	0	0	0.0016835	0.000841751	0.000673401	0.000704259	0	0.000841751	0	0	0	0.00016835	0.000376442	0.00252525	0	0	0	0	0.000505051	0.00112933	0.0016835	0.0016835	0	0	0	0.000673401	0.000922092	0	0	0	0	0
898.6	C50H92O10PN	PS(44:3)	0	0	0.00420875	0	0	0.000841751	0.00188221	0	0	0	0.00505051	0	0.0010101	0.00225865	0.000841751	0.000841751	0.00252525	0	0.00925926	0.0026936	0.0037832	0.000841751	0	0	0	0	0.00016835	0.000376442	0.0016835	0.00252525	0	0	0.0016835	0.00117845	0.00112933	0.0016835	0	0	0.0016835	0	0.000673401	0.000922092	0.0016835	0.000841751	0.000841751	0	0
900.7	C50H94O10PN	PS(44:2)	0	0.0016835	0	0.300505	0	0.0604377	0.134204	0	0	0	0.03367	0	0.00673401	0.0150577	0.000841751	0	0	0	0.000841751	0.0003367	0.000461046	0	0.003367	0	0	0	0.000673401	0.00150577	0	0.0016835	0	0	0	0.0003367	0.000752885	0	0	0	0	0	0	0	0	0	0	0.00420875	0
Total PS			0.0117845	0.016835	0.0294613	0.325758	0.0395623	0.0846801	0.135203	0.0126263	0.00757576	0.00757576	0.0454545	0.00505051	0.0156566	0.0168833	0.0639731	0.0547138	0.0639731	0.0606061	0.0606061	0.0607744	0.0037832	0.0193603	0.010101	0.0109428	0.00841751	0.00589226	0.0109428	0.00508546	0.0193603	0.016835	0.0126263	0.00589226	0.00589226	0.0121212	0.00617411	0.00841751	0.020202	0.00925926	0.013468	0.000841751	0.0104377	0.00710769	0.00673401	0.00505051	0.00673401	0.00925926	0.00841751
682.4	C37H61O8P	PA(34:6)	0	0	0	0	0.0016835	0.0003367	0.000752885	0.0016835	0	0	0	0.000841751	0.000505051	0.000752885	0	0	0	0.0143098	0	0.00286195	0.00639952	0	0.0016835	0	0.000841751	0	0.000505051	0.000752885	0	0	0.000841751	0	0	0.00016835	0.000376442	0.000841751	0	0	0	0	0.00016835	0.000376442	0	0	0.00252525	0	0
684.4	C37H63O8P	PA(34:5)	0	0	0.00252525	0.0016835	0	0.000841751	0.00119042	0.0016835	0	0.000841751	0	0	0.000505051	0.000752885	0	0.000841751	0.000841751	0	0	0.0003367	0.000461046	0	0.000841751	0.000841751	0	0.000841751	0.000505051	0.000461046	0.000841751	0	0	0	0	0.00016835	0.000376442	0	0	0.000841751	0	0	0.00016835	0.000376442	0	0	0	0.00252525	0
686.4	C37H65O8P	PA(34:4)	0.000841751	0	0	0.003367	0.00589226	0.0020202	0.002567	0	0.0016835	0.000841751	0.000841751	0.00420875	0.00151515	0.00161914	0.0016835	0.0016835	0.000841751	0.0109428	0.003367	0.0037037	0.00414941	0	0.000841751	0	0.00252525	0	0.000673401	0.00109751	0.00841751	0.00673401	0.0016835	0.00420875	0	0.00420875	0.00347063	0	0.0016835	0.000841751	0.0016835	0.00420875	0.0016835	0.00157477	0.003367	0.00420875	0.00252525	0.00252525	0.0016835
688.5	C37H67O8P	PA(34:3)	0.0016835	0.00589226	0	0.003367	0.00505051	0.00319865	0.00241041	0.00252525	0.00252525	0.003367	0.0016835	0.00420875	0.00286195	0.000959744	0.00420875	0.00841751	0.0109428	0.0159933	0.010101	0.00993266	0.00426727	0.00252525	0.0016835	0.00589226	0.003367	0.00252525	0.00319865	0.00161914	0.013468	0.00925926	0.003367	0.00252525	0.00505051	0.00673401	0.00457188	0.00505051	0.0016835	0	0	0.00841751	0.0030303	0.00364974	0.00420875	0.00589226	0.00925926	0	0.0016835
690.5	C37H69O8P	PA(34:2)	0.003367	0	0	0.00925926	0	0.00252525	0.0040369	0	0	0	0.000841751	0.00589226	0.0013468	0.002567	0.00252525	0.00673401	0.00589226	0	0.00505051	0.0040404	0.00275344	0	0	0.0016835	0.00673401	0	0.0016835	0.00291591	0.00841751	0.00673401	0.000841751	0	0.00505051	0.00420875	0.00366911	0	0.000841751	0	0.00841751	0.0159933	0.00505051	0.0070677	0.00505051	0.00252525	0.00505051	0.00589226	0.003367
692.5	C37H71O8P	PA(34:1)	0.0193603	0.0294613	0.0176768	0.016835	0	0.0166667	0.0106041	0.0210438	0.0126263	0.023569	0.0218855	0.0210438	0.0200337	0.00426727	0.00673401	0.0117845	0.0143098	0.00757576	0.0109428	0.0102694	0.00311562	0.003367	0.010101	0.0210438	0.0319865	0.0193603	0.0171717	0.0109525	0.0277778	0.026936	0.0193603	0.013468	0.00505051	0.0185185	0.00954191	0.0286195	0.0193603	0.0016835	0.0193603	0.0294613	0.019697	0.0111766	0.0126263	0.0277778	0.0218855	0.00673401	0.00925926
710.4	C39H65O8P	PA(36:6)	0	0	0.00252525	0.0016835	0.00252525	0.0013468	0.00127658	0.000841751	0	0.000841751	0	0	0.0003367	0.000461046	0.000841751	0.00420875	0.003367	0	0.00420875	0.00252525	0.00197408	0	0	0	0	0.0016835	0.0003367	0.000752885	0	0	0	0	0.000841751	0.00016835	0.000376442	0	0	0.000841751	0.000841751	0	0.0003367	0.000461046	0.000841751	0.00420875	0	0	0
712.5	C39H67O8P	PA(36:5)	0.00252525	0.003367	0.0016835	0.0016835	0.00252525	0.0023569	0.000704259	0.000841751	0	0.00252525	0.000841751	0.0016835	0.00117845	0.000959744	0.016835	0.0176768	0.020202	0	0.0143098	0.0138047	0.00799885	0	0	0	0.0016835	0.003367	0.0010101	0.00150577	0	0	0	0.000841751	0	0.00016835	0.000376442	0	0.0016835	0.000841751	0.000841751	0	0.000673401	0.000704259	0	0.0016835	0.000841751	0.0016835	0
714.5	C39H69O8P	PA(36:4)	0.00757576	0.003367	0.0252525	0.016835	0.016835	0.0139731	0.00861716	0.00505051	0.003367	0.0016835	0.00589226	0.00589226	0.0043771	0.00182487	0.037037	0.0454545	0.047138	0.026936	0.043771	0.0400673	0.00828173	0.0109428	0.00505051	0.00505051	0.00589226	0.00420875	0.00622896	0.00270148	0.010101	0.00589226	0.0016835	0.010101	0	0.00555556	0.00467153	0.0016835	0.0016835	0.003367	0.00420875	0.00505051	0.00319865	0.00150577	0.0016835	0.0016835	0.00925926	0.0016835	0
716.5	C39H71O8P	PA(36:3)	0.0429293	0.037037	0.0429293	0.0328283	0.0547138	0.0420875	0.00824744	0.0218855	0.030303	0.0277778	0.0252525	0.0412458	0.0292929	0.00737193	0.0883838	0.131313	0.126263	0.0723906	0.119529	0.107576	0.0257966	0.0286195	0.0218855	0.0277778	0.0210438	0.0227273	0.0244108	0.0035213	0.0193603	0.0117845	0.013468	0.0210438	0.0016835	0.013468	0.00764558	0.0294613	0.0311448	0.003367	0.0143098	0.0387205	0.0234007	0.0142775	0.0176768	0.0210438	0.0210438	0	0.000841751
718.5	C39H73O8P	PA(36:2)	0.0016835	0	0	0.000841751	0	0.000505051	0.000752885	0	0	0	0	0	0	0	0.000841751	0	0	0.00505051	0	0.00117845	0.00219502	0	0	0.000841751	0	0	0.00016835	0.000376442	0.0016835	0.0016835	0	0	0.000841751	0.000841751	0.000841751	0	0.0016835	0	0.00252525	0	0.000841751	0.00119042	0.000841751	0	0.003367	0	0.00420875
Total PA			0.0799663	0.0791246	0.0925926	0.0883838	0.0892256	0.0858586	0.00598176	0.0555556	0.0505051	0.0614478	0.0572391	0.0850168	0.0619529	0.0134759	0.159091	0.228114	0.229798	0.153199	0.211279	0.196296	0.0374196	0.0454545	0.0420875	0.0631313	0.0740741	0.0547138	0.0558923	0.0130756	0.0900673	0.0690236	0.0412458	0.0521886	0.0185185	0.0542088	0.0271626	0.0656566	0.0597643	0.0117845	0.0521886	0.101852	0.0582492	0.032226	0.0462963	0.0690236	0.0757576	0.0210438	0.0210438
698.5	C42H67NO7	DGTS 32:7	0	0.000841751	0.0016835	0.000841751	0.0016835	0.0010101	0.000704259	0.000841751	0.0016835	0.00252525	0.0016835	0.003367	0.0020202	0.000959744	0.000841751	0.000841751	0.000841751	0	0	0.000505051	0.000461046	0.00252525	0.0016835	0.00252525	0.0016835	0.000841751	0.00185185	0.000704259	0.003367	0.003367	0.000841751	0.0016835	0.00252525	0.0023569	0.00109751	0.0016835	0.0016835	0	0	0.0016835	0.0010101	0.000922092	0.000841751	0.000841751	0.000841751	0.000841751	0.000841751
700.5	C42H69NO7	DGTS 32:6	0	0	0.00420875	0	0.0016835	0.00117845	0.00184418	0.000841751	0	0	0	0.003367	0.000841751	0.00145796	0.000841751	0	0.00252525	0.0016835	0	0.0010101	0.00109751	0.00841751	0.00589226	0.003367	0.00420875	0.00420875	0.00521886	0.00200965	0.00505051	0.00505051	0.00673401	0.00925926	0.00841751	0.00690236	0.00191949	0.00505051	0.00589226	0.00420875	0.003367	0.00505051	0.0047138	0.000959744	0.00420875	0.00252525	0.003367	0.00505051	0.003367
702.5	C42H71NO7	DGTS 32:5	0.023569	0.0210438	0.030303	0.0117845	0.0218855	0.0217172	0.00663863	0.0606061	0.0462963	0.0454545	0.0597643	0.0875421	0.0599327	0.0170171	0.003367	0.00252525	0.00420875	0.00252525	0.000841751	0.0026936	0.00124852	0.0412458	0.026936	0.030303	0.0244108	0.0260943	0.029798	0.00674977	0.040404	0.0387205	0.0462963	0.0639731	0.0614478	0.0501684	0.0118235	0.0446128	0.0429293	0.0345118	0.0311448	0.0328283	0.0372054	0.00613959	0.0252525	0.016835	0.0260943	0.0429293	0.0286195
704.5	C42H73NO7	DGTS 32:4	0.0260943	0.0294613	0.0328283	0.016835	0.0244108	0.0259259	0.00602308	0.03367	0.0244108	0.0227273	0.026936	0.0429293	0.0301347	0.00827745	0.0227273	0.016835	0.023569	0.0218855	0.0109428	0.0191919	0.0053037	0.043771	0.0260943	0.023569	0.020202	0.023569	0.0274411	0.00936578	0.026936	0.0218855	0.020202	0.026936	0.03367	0.0259259	0.00527019	0.0185185	0.0176768	0.0143098	0.0193603	0.0176768	0.0175084	0.00191949	0.0159933	0.0117845	0.0159933	0.023569	0.0143098
706.6	C42H75NO7	DGTS 32:3	0.0143098	0.0159933	0.0185185	0.00841751	0.0176768	0.0149832	0.00401048	0.013468	0.0109428	0.0117845	0.0143098	0.016835	0.013468	0.00230523	0.03367	0.0151515	0.0294613	0.0277778	0.013468	0.0239057	0.00903854	0.020202	0.016835	0.0117845	0.0109428	0.00925926	0.0138047	0.00455635	0.013468	0.010101	0.0126263	0.0117845	0.0126263	0.0121212	0.00127658	0.00505051	0.00757576	0.00505051	0.00589226	0.00841751	0.00639731	0.00152912	0.00925926	0.00589226	0.0109428	0.00420875	0.0109428
708.6	C42H77NO7	DGTS 32:2	0.003367	0.003367	0.00252525	0.003367	0.000841751	0.0026936	0.00109751	0.003367	0.0016835	0.0016835	0.00252525	0.003367	0.00252525	0.000841751	0.0143098	0.0117845	0.0143098	0.0126263	0.00589226	0.0117845	0.00347063	0.00252525	0.00252525	0.00420875	0	0.00252525	0.0023569	0.00150577	0.00589226	0.0117845	0.003367	0.00420875	0.00505051	0.00606061	0.00333529	0.0016835	0.000841751	0.00252525	0.00252525	0.00252525	0.0020202	0.000752885	0.00252525	0.00505051	0.003367	0.003367	0.0016835
710.6	C42H79NO7	DGTS 32:1	0.00673401	0.00925926	0.010101	0.00589226	0.010101	0.00841751	0.00197408	0.00505051	0.00505051	0.00757576	0.00757576	0.00925926	0.00690236	0.00182487	0.0244108	0.0227273	0.0311448	0.0244108	0.013468	0.0232323	0.00634392	0.00757576	0.00673401	0.00673401	0.00673401	0.00673401	0.00690236	0.000376442	0.0109428	0.0126263	0.00925926	0.0117845	0.010101	0.0109428	0.00133092	0.00757576	0.00589226	0.00420875	0.00420875	0.00505051	0.00538721	0.00140852	0.00673401	0.003367	0.00757576	0.00841751	0.00757576
714.5	C42H67NO8	DGTS 32:7-O	0.00252525	0	0.003367	0.0016835	0.00252525	0.0020202	0.00127658	0.0016835	0.0016835	0.0016835	0.00252525	0.00252525	0.0020202	0.000461046	0.000841751	0.000841751	0.000841751	0	0	0.000505051	0.000461046	0.00420875	0.003367	0.00420875	0.00252525	0.0016835	0.00319865	0.00109751	0.00252525	0.003367	0.00252525	0.00505051	0.00252525	0.00319865	0.00109751	0.000841751	0.00252525	0.0016835	0.0016835	0.00252525	0.00185185	0.000704259	0.0016835	0.000841751	0.000841751	0.003367	0.0016835
716.5	C42H69NO8	DGTS 32:6-O	0	0	0	0	0	0	0	0	0	0	0	0	0	0	0	0	0	0	0	0	0	0.00420875	0.0016835	0.0016835	0.00252525	0.0016835	0.0023569	0.00109751	0.00505051	0.003367	0.00589226	0	0.003367	0.00353535	0.00225865	0.0016835	0.0016835	0.000841751	0.000841751	0.000841751	0.00117845	0.000461046	0.00252525	0.0016835	0.0016835	0	0.000841751
718.5	C42H71NO8	DGTS 32:5-O	0.0016835	0.00420875	0.00589226	0.0016835	0.00420875	0.00353535	0.00182487	0.010101	0.00589226	0.00673401	0.00925926	0.0117845	0.00875421	0.00242506	0.0016835	0.000841751	0.000841751	0.000841751	0.0016835	0.00117845	0.000461046	0.010101	0.00673401	0.00757576	0.00589226	0.00673401	0.00740741	0.00161914	0.0143098	0.00925926	0.0143098	0.013468	0.013468	0.012963	0.00211278	0.010101	0.00841751	0.00925926	0.00505051	0.00673401	0.00791246	0.0020272	0.00420875	0.00420875	0.00589226	0.00841751	0.00757576
720.5	C42H73NO8	DGTS 32:4-O	0.00589226	0.00673401	0.0016835	0.0016835	0.00252525	0.0037037	0.00242506	0.00589226	0.00589226	0.00505051	0.00589226	0.00673401	0.00589226	0.000595208	0.00252525	0.0016835	0	0	0.000841751	0.0010101	0.00109751	0.00673401	0.00589226	0.00673401	0.00420875	0.00589226	0.00589226	0.00103093	0.00841751	0.00673401	0.00841751	0.00505051	0.00589226	0.00690236	0.00150577	0.003367	0.00252525	0.000841751	0.00252525	0.0016835	0.00218855	0.000959744	0.00252525	0.003367	0.00252525	0.00505051	0.00505051
722.6	C42H75NO8	DGTS 32:3-O	0.003367	0.003367	0.00505051	0.000841751	0.00252525	0.0030303	0.00152912	0.00673401	0.00589226	0.00420875	0.00673401	0.010101	0.00673401	0.00214605	0.0016835	0.000841751	0.000841751	0.00252525	0.000841751	0.0013468	0.000752885	0.00925926	0.00420875	0.00589226	0.00420875	0.00420875	0.00555556	0.00219502	0.00505051	0.003367	0.00420875	0.00505051	0.0016835	0.00387205	0.00140852	0.00252525	0.00420875	0.003367	0.0016835	0.00252525	0.00286195	0.000959744	0.003367	0.0016835	0.003367	0.00420875	0.003367
724.6	C42H77NO8	DGTS 34:8/32:2-O	0.00252525	0.0016835	0.00420875	0.0016835	0.003367	0.0026936	0.00109751	0.00420875	0.003367	0.003367	0.00505051	0.00673401	0.00454545	0.00140852	0.0016835	0.0016835	0.003367	0.003367	0	0.0020202	0.00140852	0.003367	0.00252525	0.00252525	0.0016835	0.003367	0.0026936	0.000704259	0.013468	0.00841751	0.00925926	0.013468	0.00841751	0.0106061	0.0026351	0.00757576	0.00505051	0.00589226	0.00673401	0.00757576	0.00656566	0.00109751	0.00420875	0.003367	0.00589226	0.00589226	0.00589226
726.6	C42H79NO8	DGTS 34:7/32:1-O	0.003367	0.00252525	0.0016835	0.0016835	0.00589226	0.0030303	0.00174549	0.0016835	0.00252525	0.00252525	0.00673401	0.00925926	0.00454545	0.00329253	0.00673401	0.00420875	0.00841751	0.00589226	0.003367	0.00572391	0.00200965	0.00252525	0.0016835	0.00252525	0.00252525	0.0016835	0.00218855	0.000461046	0.00673401	0.00757576	0.00589226	0.00841751	0.00589226	0.00690236	0.00109751	0.00589226	0.00505051	0.00252525	0.003367	0.00505051	0.0043771	0.00138314	0.00505051	0.003367	0.00505051	0.003367	0.0016835
728.5	C44H73NO7	DGTS 34:6	0.00673401	0.00589226	0.0126263	0.00505051	0.00841751	0.00774411	0.00299975	0.013468	0.00925926	0.0143098	0.0176768	0.0193603	0.0148148	0.00393017	0.00841751	0.00589226	0.00841751	0.00841751	0.00505051	0.00723906	0.00164087	0.0117845	0.00925926	0.00841751	0.00505051	0.00673401	0.00824916	0.00255316	0.0151515	0.0109428	0.0159933	0.0185185	0.016835	0.0154882	0.00282959	0.0109428	0.0117845	0.0117845	0.010101	0.00925926	0.0107744	0.00109751	0.00589226	0.00505051	0.00841751	0.0109428	0.00841751
730.6	C44H75NO7	DGTS 34:5	0.023569	0.0387205	0.020202	0	0.040404	0.0245791	0.0163915	0.0345118	0.00673401	0.013468	0.0185185	0.0488215	0.0244108	0.0170649	0.0176768	0.0126263	0.03367	0.0126263	0.00841751	0.0170034	0.00987758	0.205387	0.0799663	0.104377	0.0698653	0.0690236	0.105724	0.0575126	0.0841751	0.0715488	0.125421	0.114478	0.138889	0.106902	0.0282395	0.043771	0.0631313	0.040404	0.0429293	0.0572391	0.0494949	0.0100553	0.0572391	0.0361953	0.0597643	0.0925926	0.0648148
732.6	C44H77NO7	DGTS 34:4	0.284512	0.234848	0.302189	0.158249	0.255051	0.24697	0.0559957	0.326599	0.241582	0.254209	0.276936	0.408249	0.301515	0.0679252	0.0816498	0.0555556	0.112795	0.0934343	0.0429293	0.0772727	0.0282545	0.457071	0.272727	0.297138	0.225589	0.190236	0.288552	0.102899	0.195286	0.171717	0.232323	0.26936	0.371212	0.24798	0.0782321	0.130471	0.178451	0.141414	0.137205	0.144781	0.146465	0.0186614	0.13468	0.0917508	0.128788	0.175084	0.148148
734.6	C44H79NO7	DGTS 34:3	0.107744	0.107744	0.137205	0.0850168	0.128788	0.1133	0.0204513	0.102694	0.0774411	0.0883838	0.0824916	0.109428	0.0920875	0.0135415	0.335017	0.248316	0.390572	0.308081	0.194444	0.295286	0.0761526	0.117003	0.0648148	0.0976431	0.0909091	0.0631313	0.0867003	0.0228594	0.140572	0.143098	0.100168	0.127946	0.117845	0.125926	0.0176226	0.0614478	0.0589226	0.0530303	0.043771	0.0681818	0.0570707	0.00920939	0.0614478	0.0597643	0.0740741	0.0757576	0.0757576
736.6	C44H81NO7	DGTS 34:2	0.0126263	0.016835	0.030303	0.0159933	0.0227273	0.019697	0.00695655	0.00925926	0.00420875	0.00589226	0.0109428	0.0143098	0.00892256	0.00401931	0.0951178	0.0732323	0.0875421	0.0875421	0.0639731	0.0814815	0.0125897	0.003367	0.0126263	0.0126263	0.00673401	0.0109428	0.00925926	0.00408054	0	0.026936	0.00757576	0.0143098	0.0252525	0.0148148	0.0114892	0.00925926	0.00589226	0.00925926	0.00841751	0.00505051	0.00757576	0.00197408	0.003367	0.0126263	0.0117845	0.0126263	0.0143098
738.6	C44H83NO7	DGTS 34:1	0.00589226	0.00589226	0.00925926	0.00505051	0.010101	0.00723906	0.00227429	0.00757576	0.00589226	0.00841751	0.010101	0.00673401	0.00774411	0.00161914	0.0176768	0.010101	0.0159933	0.0117845	0.00673401	0.0124579	0.0044302	0.00757576	0.003367	0.00673401	0.00505051	0.00589226	0.00572391	0.00161914	0.0117845	0.00841751	0.00505051	0.003367	0.00589226	0.00690236	0.00328175	0.00589226	0.00505051	0.00420875	0.003367	0.00505051	0.0047138	0.000959744	0.00505051	0.00420875	0.00420875	0.00673401	0.00505051
742.5	C44H71NO8	DGTS 34:7-O	0.003367	0.000841751	0.0016835	0.0016835	0.003367	0.00218855	0.00112933	0.00505051	0.003367	0.00252525	0.003367	0.00420875	0.0037037	0.000959744	0.000841751	0.000841751	0.000841751	0.000841751	0.000841751	0.000841751	0	0.00252525	0.003367	0.0016835	0.000841751	0.00252525	0.00218855	0.000959744	0.00505051	0.00589226	0.00252525	0.00589226	0.00589226	0.00505051	0.00145796	0.000841751	0.0016835	0	0.003367	0.0016835	0.00151515	0.00124852	0	0.0016835	0.0016835	0.003367	0.00420875
744.5	C44H73NO8	DGTS 34:6-O	0.00252525	0.003367	0.003367	0	0.000841751	0.0020202	0.00152912	0.00505051	0.003367	0.0016835	0.00505051	0.00420875	0.00387205	0.00140852	0.000841751	0.000841751	0	0	0	0.0003367	0.000461046	0.00673401	0.003367	0.00505051	0.003367	0.00252525	0.00420875	0.0016835	0.00673401	0.00505051	0.00673401	0.00420875	0.00589226	0.00572391	0.00109751	0.00252525	0.003367	0.00252525	0.00252525	0.00420875	0.0030303	0.000752885	0.003367	0	0.00252525	0.00505051	0.00420875
746.6	C44H75NO8	DGTS 34:5-O	0.0109428	0.013468	0.0151515	0.0126263	0.0126263	0.012963	0.00152912	0.020202	0.0151515	0.0143098	0.0126263	0.0176768	0.0159933	0.00297604	0.003367	0.003367	0.003367	0.003367	0.0016835	0.0030303	0.000752885	0.0286195	0.0185185	0.0227273	0.0151515	0.0151515	0.0200337	0.00572143	0.03367	0.016835	0.0244108	0.023569	0.0244108	0.0245791	0.0059936	0.013468	0.0151515	0.00757576	0.00841751	0.00841751	0.0106061	0.00345015	0.00757576	0.00925926	0.0117845	0.0126263	0.0117845
748.6	C44H77NO8	DGTS 34:4-O	0.0429293	0.0521886	0.0639731	0.0294613	0.0462963	0.0469697	0.0126459	0.0639731	0.0505051	0.0547138	0.0488215	0.0740741	0.0584175	0.0105404	0.00589226	0.00757576	0.00925926	0.0109428	0.00420875	0.00757576	0.00266185	0.111953	0.0799663	0.0723906	0.0580808	0.0656566	0.0776094	0.0208357	0.0883838	0.0707071	0.0698653	0.0841751	0.0715488	0.076936	0.00867861	0.047138	0.0345118	0.030303	0.0277778	0.03367	0.0346801	0.00746743	0.0244108	0.0252525	0.0311448	0.0420875	0.0395623
750.6	C44H79NO8	DGTS 34:3-O	0.0159933	0.016835	0.0159933	0.0109428	0.016835	0.0153199	0.00248281	0.0151515	0.0159933	0.016835	0.020202	0.026936	0.0190236	0.00482082	0.00420875	0.00252525	0.00505051	0.00505051	0.00252525	0.00387205	0.00127658	0.0311448	0.0286195	0.0227273	0.0210438	0.0193603	0.0245791	0.00506451	0.023569	0.0143098	0.016835	0.0151515	0.0151515	0.0170034	0.0037832	0.010101	0.010101	0.00589226	0.00757576	0.00757576	0.00824916	0.00182487	0.00673401	0.00841751	0.0117845	0.00252525	0.00757576
752.6	C44H81NO8	DGTS 34:2-O	0.013468	0.0143098	0.0227273	0.00925926	0.023569	0.0166667	0.00622554	0.0185185	0.020202	0.0185185	0.0210438	0.026936	0.0210438	0.00347063	0.00673401	0.00420875	0.00757576	0.00505051	0.003367	0.00538721	0.00174549	0.040404	0.0210438	0.0185185	0.0117845	0.0143098	0.0212121	0.0113152	0.0681818	0.0319865	0.037037	0.0479798	0.0420875	0.0454545	0.0140222	0.0218855	0.0176768	0.013468	0.0126263	0	0.0131313	0.00821732	0.016835	0.0143098	0.0193603	0.0252525	0.0176768
754.6	C44H83NO8	DGTS 36:7/34:1-O	0.0244108	0.023569	0.0345118	0.0151515	0.0328283	0.0260943	0.00782874	0.0176768	0.0159933	0.020202	0.0252525	0.040404	0.0239057	0.00986322	0.0412458	0.0319865	0.0488215	0.0361953	0.0218855	0.0360269	0.0100905	0.0345118	0.0176768	0.030303	0.0260943	0.0117845	0.0240741	0.00927073	0.0656566	0.0563973	0.047138	0.0698653	0.0673401	0.0612795	0.00939976	0.0294613	0.0286195	0.0227273	0.023569	0.0286195	0.0265993	0.00318311	0.0277778	0.0210438	0.0319865	0.0462963	0.037037
756.6	C46H77NO7	DGTS 36:6	0.03367	0.0328283	0.0496633	0.0286195	0.0446128	0.0378788	0.0088484	0.0227273	0.016835	0.0193603	0.0286195	0.0353535	0.0245791	0.00746743	0.127104	0.0951178	0.13468	0.118687	0.0606061	0.107239	0.0300011	0.0488215	0.0227273	0.0294613	0.0260943	0.016835	0.0287879	0.0121311	0.0563973	0.0496633	0.0420875	0.0446128	0.0521886	0.0489899	0.00575231	0.0277778	0.0286195	0.020202	0.0159933	0.0252525	0.023569	0.00535687	0.0193603	0.016835	0.0260943	0.0319865	0.0244108
758.6	C46H79NO7	DGTS 36:5	0.043771	0.0462963	0.0723906	0.0420875	0.0597643	0.052862	0.0129504	0.0606061	0.0420875	0.0538721	0.047138	0.0791246	0.0565657	0.0144134	0.100168	0.0732323	0.126263	0.127946	0.0513468	0.0957912	0.0334134	0.0740741	0.0446128	0.0555556	0.0361953	0.0387205	0.0498316	0.0154685	0.0378788	0.0412458	0.0311448	0.047138	0.0505051	0.0415825	0.00763631	0.0218855	0.03367	0.0210438	0.023569	0.023569	0.0247475	0.00510631	0.0185185	0.0159933	0.0227273	0.0345118	0.0210438
760.6	C46H81NO7	DGTS 36:4	0.0294613	0.030303	0.0420875	0.016835	0.026936	0.0291246	0.00901892	0.0244108	0.0185185	0.0227273	0.0227273	0.0185185	0.0213805	0.00270148	0.0698653	0.047138	0.0606061	0.0563973	0.040404	0.0548822	0.0115015	0.0294613	0.0159933	0.0151515	0.0193603	0.0143098	0.0188552	0.00623123	0.0252525	0.016835	0.0159933	0.0294613	0.0227273	0.0220539	0.00569039	0.016835	0.0151515	0.00841751	0.010101	0.0109428	0.0122896	0.00355135	0.0126263	0.0126263	0.016835	0.0176768	0.016835
762.6	C46H83NO7	DGTS 36:3	0.00673401	0.00505051	0.016835	0.00841751	0	0.00740741	0.00613959	0.00505051	0.0109428	0	0.00925926	0.013468	0.00774411	0.0053037	0.03367	0.0218855	0.0143098	0.0395623	0.00925926	0.0237374	0.0127575	0.0143098	0.00841751	0.0159933	0.00505051	0.0109428	0.0109428	0.00441418	0.0210438	0.020202	0.0210438	0.00757576	0.0159933	0.0171717	0.00575846	0.00252525	0.00505051	0.00757576	0.00252525	0.010101	0.00555556	0.00329253	0.00841751	0.00757576	0.010101	0.00589226	0.00420875
764.6	C46H85NO7	DGTS 36:2	0.013468	0.0126263	0.016835	0.00841751	0.0176768	0.0138047	0.00369796	0.0218855	0.0151515	0.0244108	0.023569	0.0294613	0.0228956	0.00516838	0.00589226	0.00589226	0.00841751	0	0.00420875	0.00488215	0.00311562	0.0412458	0.0319865	0.0361953	0.0260943	0.0319865	0.0335017	0.00562778	0.026936	0.0378788	0.0277778	0.03367	0.0176768	0.0287879	0.00765484	0.0117845	0.0126263	0.00925926	0.00925926	0.0117845	0.0109428	0.00157477	0.0126263	0.013468	0.0143098	0.0193603	0.0143098
766.7	C46H87NO7	DGTS 36:1	0.023569	0.0193603	0.0260943	0.0126263	0.0260943	0.0215488	0.00569661	0.0311448	0.0244108	0.0311448	0.026936	0.0387205	0.0304714	0.00543565	0	0.0016835	0.00420875	0.003367	0.0016835	0.00218855	0.00164087	0.0521886	0.03367	0.0378788	0.023569	0.0353535	0.036532	0.0103024	0.0345118	0.0353535	0.0353535	0.023569	0.030303	0.0318182	0.00506451	0.0185185	0.0151515	0.013468	0.010101	0.013468	0.0141414	0.00305823	0.0143098	0.013468	0.0151515	0.023569	0.0210438
770.6	C46H75NO8	DGTS 36:7-O	0.0143098	0.0109428	0.0193603	0.010101	0.016835	0.0143098	0.00390304	0.0176768	0.0143098	0.0143098	0.0151515	0.030303	0.0183502	0.00682286	0.00673401	0	0.00589226	0.00505051	0.003367	0.00420875	0.00266185	0.026936	0.0159933	0.0311448	0.0185185	0.0143098	0.0213805	0.00730434	0.030303	0.0218855	0.0244108	0.030303	0.0252525	0.026431	0.00374555	0.0151515	0.0143098	0.0109428	0.0109428	0.0151515	0.0132997	0.00217882	0.0117845	0.00925926	0.016835	0.016835	0.013468
772.6	C46H77NO8	DGTS 36:6-O	0.00757576	0.013468	0.016835	0.00757576	0.0143098	0.0119529	0.00418343	0.0151515	0.010101	0.0117845	0.010101	0.013468	0.0121212	0.00219502	0.00589226	0.00420875	0.00673401	0.00925926	0.003367	0.00589226	0.00230523	0.0185185	0.010101	0.0176768	0.010101	0.010101	0.0132997	0.00439004	0.0159933	0.0126263	0.013468	0.00841751	0.010101	0.0121212	0.00295213	0.00420875	0.00841751	0.00420875	0.00420875	0.00505051	0.00521886	0.00182487	0.003367	0.00420875	0.00757576	0.00589226	0.010101
774.6	C46H79NO8	DGTS 36:5-O	0.0159933	0.0185185	0.0260943	0.0126263	0.0193603	0.0185185	0.00497987	0.0109428	0.013468	0.016835	0.0143098	0.0117845	0.013468	0.00230523	0.00841751	0.00252525	0.010101	0.00252525	0.003367	0.00538721	0.00360088	0.0294613	0.0218855	0.0210438	0.010101	0.0185185	0.020202	0.00696673	0.0286195	0.0159933	0.0159933	0.0218855	0.016835	0.0198653	0.00547462	0.0126263	0.00841751	0.00757576	0.00505051	0.00673401	0.00808081	0.00282959	0.00673401	0.00673401	0.00841751	0.0126263	0.00757576
776.6	C46H81NO8	DGTS 36:4-O	0.0109428	0.00589226	0.0143098	0.003367	0.00673401	0.00824916	0.0043495	0.00841751	0.00505051	0.00589226	0.00673401	0.00757576	0.00673401	0.00133092	0.00589226	0.003367	0.00925926	0	0.00252525	0.00420875	0.0035213	0.010101	0.00589226	0.00589226	0.003367	0.00673401	0.00639731	0.00242506	0.0143098	0.00841751	0	0.00589226	0.0109428	0.00791246	0.00540952	0.003367	0.003367	0.00420875	0.00505051	0.00252525	0.0037037	0.000959744	0.003367	0.00420875	0.003367	0.00589226	0.003367
778.6	C46H83NO8	DGTS 36:3-O	0.00673401	0	0.00757576	0.00252525	0.00757576	0.00488215	0.00343987	0.00841751	0.00505051	0.000841751	0.00589226	0.00673401	0.00538721	0.00282959	0.0016835	0.0016835	0.003367	0.00757576	0	0.00286195	0.00289151	0.0109428	0.00505051	0.00589226	0.0016835	0.00673401	0.00606061	0.00333529	0.0117845	0.00589226	0.010101	0.0126263	0.00673401	0.00942761	0.00299975	0.0016835	0.00420875	0.0016835	0	0.0016835	0.00185185	0.00150577	0.003367	0.00252525	0.00252525	0.003367	0.003367
780.6	C46H85NO8	DGTS 36:2-O	0.00252525	0.003367	0.00505051	0	0	0.00218855	0.00219502	0.000841751	0.003367	0.00420875	0.003367	0.00420875	0.00319865	0.00138314	0.000841751	0	0.000841751	0	0.000841751	0.000505051	0.000461046	0.000841751	0	0.0016835	0.00589226	0.0016835	0.0020202	0.00227429	0.00589226	0.00757576	0.00252525	0.00505051	0.00589226	0.00538721	0.00184418	0.000841751	0	0.0016835	0.00252525	0.0016835	0.0013468	0.000959744	0.003367	0.003367	0.00252525	0.0016835	0.00252525
782.6	C46H87NO8	DGTS 36:1-O	0.00841751	0.00673401	0.010101	0.00252525	0.00841751	0.00723906	0.00289151	0.00925926	0.00673401	0.00925926	0.00841751	0.0117845	0.00909091	0.00182487	0.00252525	0.00252525	0.00505051	0.000841751	0.000841751	0.0023569	0.00172508	0.0210438	0.00841751	0.010101	0.00925926	0.00589226	0.0109428	0.00586212	0.00925926	0.0109428	0.00841751	0.00841751	0.00252525	0.00791246	0.00318311	0.00505051	0.00505051	0.00505051	0.00420875	0.003367	0.00454545	0.000752885	0.00589226	0.003367	0.00505051	0.00841751	0.00673401
784.7	C46H89NO8	DGTS 36:0-O/36:8-2O	0.0218855	0.0244108	0.030303	0.016835	0.016835	0.0220539	0.00565917	0.030303	0.0210438	0.0193603	0.023569	0.0311448	0.0250842	0.00537008	0.003367	0.00505051	0.00841751	0.0109428	0.00420875	0.00639731	0.00318311	0.0521886	0.0277778	0.030303	0.0260943	0.0176768	0.0308081	0.012857	0.0252525	0.020202	0.0311448	0.0277778	0.0294613	0.0267677	0.00426727	0.013468	0.020202	0.0126263	0.0143098	0.00589226	0.0132997	0.00509937	0.0109428	0.00757576	0.013468	0.0109428	0.0151515
786.5	C46H75NO9	DGTS 36:7-2O	0.0151515	0.0218855	0.0244108	0.0143098	0.0159933	0.0183502	0.00450946	0.0244108	0.0193603	0.0185185	0.0227273	0.0286195	0.0227273	0.00408054	0.000841751	0.000841751	0.003367	0.013468	0	0.0037037	0.00560255	0.043771	0.0210438	0.0361953	0.0176768	0.023569	0.0284512	0.0110619	0.0227273	0.010101	0.016835	0.0185185	0.0210438	0.0178451	0.00488651	0.00757576	0.00757576	0.00841751	0.00757576	0.00673401	0.00757576	0.000595208	0.00757576	0.00841751	0.010101	0.0151515	0.010101
788.6	C46H77NO9	DGTS 36:6-2O	0.00420875	0.00925926	0.00925926	0.000841751	0	0.0047138	0.00443819	0.00925926	0.00673401	0.010101	0.0126263	0.00841751	0.00942761	0.00217882	0.00841751	0.00673401	0.0126263	0.003367	0.00505051	0.00723906	0.00355135	0	0.010101	0.013468	0.00925926	0.00925926	0.00841751	0.00501531	0.0109428	0.0126263	0.0126263	0.0143098	0	0.010101	0.00577075	0	0.003367	0.00505051	0.00420875	0.00252525	0.0030303	0.00193786	0.00505051	0.003367	0.00589226	0.00673401	0.00252525
790.6	C46H79NO9	DGTS 36:5-2O	0	0	0.00252525	0	0.000841751	0.000673401	0.00109751	0	0	0	0	0.00252525	0.000505051	0.00112933	0.00757576	0	0.00420875	0	0.0016835	0.0026936	0.00322732	0.0117845	0.00589226	0.0117845	0.00420875	0.00505051	0.00774411	0.00373608	0.00925926	0.00757576	0.010101	0.00673401	0.00420875	0.00757576	0.00230523	0	0.0016835	0.000841751	0.000841751	0.00252525	0.00117845	0.000959744	0.000841751	0.000841751	0.00589226	0.00589226	0.00420875
792.6	C46H81NO9	DGTS 36:4-2O	0.00589226	0.00252525	0.00757576	0.00420875	0.000841751	0.00420875	0.00266185	0.00420875	0.00841751	0.00673401	0.00589226	0.00673401	0.00639731	0.00152912	0.00757576	0.00252525	0	0	0.00252525	0.00252525	0.00309279	0.00505051	0.00757576	0.003367	0.00252525	0.00757576	0.00521886	0.00233576	0.00925926	0.00673401	0	0.00757576	0.00252525	0.00521886	0.00382974	0.00420875	0.000841751	0.00420875	0.0016835	0	0.00218855	0.00193786	0.00252525	0.003367	0.00420875	0.0016835	0.000841751
794.6	C46H83NO9	DGTS 36:3-2O	0.00252525	0	0.003367	0.0016835	0.00420875	0.0023569	0.00161914	0.00420875	0.00252525	0.0016835	0.00252525	0.0016835	0.00252525	0.00103093	0.000841751	0	0.0016835	0.0016835	0.000841751	0.0010101	0.000704259	0.00589226	0	0.00420875	0	0.00252525	0.00252525	0.00259445	0.0016835	0	0.00252525	0.0016835	0.000841751	0.0013468	0.000959744	0.0016835	0	0	0.0016835	0.00252525	0.00117845	0.00112933	0	0.000841751	0.000841751	0.0016835	0.00252525
796.6	C46H85NO9	DGTS 36:2-2O	0.00252525	0.000841751	0	0.000841751	0	0.000841751	0.00103093	0.0016835	0.000841751	0.00252525	0.0016835	0.0016835	0.0016835	0.000595208	0.00252525	0.000841751	0.000841751	0	0.000841751	0.0010101	0.000922092	0.00252525	0.000841751	0.000841751	0.0016835	0.0016835	0.00151515	0.000704259	0.0016835	0.003367	0.000841751	0	0	0.00117845	0.00140852	0.0016835	0.000841751	0.0016835	0.000841751	0	0.0010101	0.000704259	0	0.0016835	0.000841751	0.000841751	0
798.6	C46H87NO9	DGTS 36:1-2O	0.00505051	0.0016835	0.003367	0.0016835	0.00252525	0.00286195	0.00140852	0.00252525	0.00252525	0.0016835	0.003367	0.00252525	0.00252525	0.000595208	0.00252525	0.000841751	0.000841751	0.0016835	0	0.00117845	0.000959744	0.00420875	0.0016835	0.00252525	0	0.0016835	0.0020202	0.00152912	0.00252525	0.00420875	0.000841751	0.000841751	0.00420875	0.00252525	0.0016835	0.000841751	0.000841751	0.000841751	0.000841751	0.0016835	0.0010101	0.000376442	0.000841751	0.0016835	0.000841751	0.003367	0.000841751
800.7	C46H89NO9	DGTS 36:0-2O	0.00841751	0.00841751	0.0151515	0.00589226	0.00757576	0.00909091	0.00354136	0.00505051	0.003367	0.00252525	0.003367	0.00589226	0.0040404	0.00138314	0.00589226	0.00420875	0.00757576	0.0117845	0	0.00589226	0.00433318	0.00757576	0.0016835	0.010101	0.00505051	0.00505051	0.00589226	0.00314954	0.0117845	0.00841751	0.00841751	0.00925926	0.00673401	0.00892256	0.00184418	0.00757576	0.0016835	0.00420875	0.003367	0.00420875	0.00420875	0.00214605	0.003367	0.003367	0	0.00505051	0.00589226
Total DGTS			0.930976	0.907407	1.21044	0.606902	0.998316	0.930808	0.216917	1.10606	0.835859	0.906566	1	1.40488	1.05067	0.222493	1.14226	0.81734	1.27357	1.10101	0.604377	0.98771	0.271296	1.73569	1.02946	1.21044	0.893098	0.861953	1.14613	0.35711	1.31313	1.13721	1.17256	1.34428	1.42003	1.27744	0.1191	0.68266	0.737374	0.585017	0.558923	0.631313	0.639057	0.0724038	0.597643	0.499158	0.684343	0.868687	0.723064
Total Polar + DGTS			25.2862	20.6869	31.9226	23.5017	27.7719	25.8338	4.27372	6.90152	6.25337	6.37795	8.06481	7.98064	7.11566	0.863527	35.9377	38.3443	34.2391	38.2769	31.2256	35.6047	2.9916	8.33333	6.57071	8.98653	7.26852	7.12542	7.6569	0.979618	16.4024	15.9141	13.7811	14.4015	11.6221	14.4242	1.89731	7.47559	6.85438	5.82997	5.9032	7.72475	6.75758	0.87332	7.48485	7.19949	9.92003	8.3367	6.76936
32:1	C35H70O5N	16:0/16:1	3.87862	2.91191	2.53466	2.62774	4.40677	3.27194	0.828265	3.09295	3.01183	3.14524	2.63909	2.40238	2.8583	0.322833	1.75512	0.933844	1.21233	1.69456	3.87136	1.89344	1.15711	4.39676	2.41753	2.13345	3.57932	2.12259	2.92993	1.01514	1.24591	1.01178	1.95745	1.51643	2.1485	1.57601	0.475423	0.997936	0.915996	0.911948	1.89109	1.0858	1.16055	0.414525	0.791694	0.989713	0.988786	0.837937	1.91991
32:0	C35H72O5N	16:0/16:0	17.3928	10.7514	10.0105	9.02045	11.297	11.6944	3.29791	13.9466	9.16248	12.9399	9.25391	12.0535	11.4713	2.17198	6.83545	3.30158	6.03271	3.69277	14.7438	6.92127	4.62371	20.4199	11.0542	9.50766	10.5239	10.3475	12.3706	4.53386	4.00647	3.5545	5.30543	6.1765	6.7715	5.16288	1.37473	2.8121	3.82701	4.08731	5.84664	4.00399	4.11541	1.09455	3.74292	3.63911	4.26455	4.92359	7.07889
34:6	C37H64O5N	18:3/16:3	0.491734	0.456377	0.328789	0.205447	0.419051	0.38028	0.115037	0.0786769	0.0176526	0.0382145	0.0860274	0.224027	0.0889196	0.0806493	0.152687	0.0612679	0.143165	0.106967	0.500074	0.192832	0.17547	0.213822	0.200198	0.239172	0.288695	0.274309	0.243239	0.0379672	0.249385	0.443543	0.535085	0.454949	0.737432	0.484079	0.176325	0.0393501	0.095438	0.103227	0.553342	0.22466	0.203203	0.207071	0.239154	0.243411	0.205336	0.178195	0.514051
34:5	C37H66O5N	18:3/16:2	0.195383	0.254847	0.108407	0.117221	0.359103	0.206992	0.104092	0.362921	0.0268888	0.0535023	0.0420349	0.0734528	0.11176	0.141428	0.122683	0.0523962	0.0727723	0.0274281	0.230507	0.101157	0.0803338	0.171928	0.210807	0.182041	0.17256	0.270216	0.20151	0.0415306	0.105894	0.134491	0.172822	0.23274	0.261384	0.181466	0.0652081	0.0659196	0.128902	0.0639066	0.259238	0.047199	0.113033	0.0874572	0.0507407	0.238333	0.0946713	0.0684658	0.537961
		18:2/16:3	0.201805	0.23687	0.196058	0.113749	0.869581	0.323613	0.308527	0.0167993	0.314289	0.0300142	0.156248	0.549164	0.213303	0.222747	0.0635929	0	0	0.0527062	0.227781	0.068816	0.0935787	0.342056	0.0910545	0.0474518	0.0920963	0.155126	0.145557	0.116358	0.0946839	0.0854111	0.225984	0.142238	0.138891	0.137442	0.0556783	0.0123544	0.0136472	0.153089	0	0.0459559	0.0450093	0.0627651	0.0209497	0.153257	0.00883092	0.123023	1.5722
34:4	C37H68O5N	18:3/16:1	3.03844	1.87995	3.10721	2.02638	2.79886	2.57017	0.577082	1.39859	0.954785	0.978679	0.993075	0.896084	1.04424	0.201515	2.91984	1.41413	2.70321	1.6864	6.49313	3.04334	2.03271	1.04966	0.972291	1.22209	1.02441	0.932345	1.04016	0.111432	3.03913	4.16064	6.08363	6.78549	7.75577	5.56493	1.93069	1.92938	2.05485	2.30097	2.18665	2.37062	2.1685	0.179463	2.26611	2.22737	2.58113	1.54277	3.85217
		18:2/16:2	0.302504	0.31265	0.396369	0.359379	0.555679	0.385316	0.102417	0.163192	0.472756	0.191971	0.238239	0.483349	0.309901	0.155862	0.0823936	0.428978	0.184886	0.268291	0.878498	0.368609	0.311997	0.47051	0	0.0506006	0.0668942	0.0312413	0.123849	0.195383	0.147337	0.0633873	0.0484641	0.0664515	0.664724	0.198073	0.263716	0.0840985	0.0378448	0	0.00169125	0.0864753	0.042022	0.0422978	0.119029	0.142149	0.159741	0.209546	0.456107
		18:1/16:3	0.376477	0.365983	0.187633	0.299529	0.396143	0.325153	0.0850138	0.307305	0.216918	0.158869	0.104415	0.382999	0.234101	0.112142	0	0.203579	0.0420691	0	0.0619772	0.061525	0.083858	0.376959	0	0.0745851	0.098776	0	0.110064	0.155602	0.16884	0.116625	0.297014	0.295523	0.882335	0.352067	0.306764	0.119664	0.0554425	0.264228	0.402437	0.147341	0.197822	0.137118	0.076353	0.258887	0.0481176	0.274221	0.565618
34:3	C37H70O5N	18:3/16:0	2.4872	1.60287	2.5495	1.50376	2.38485	2.10564	0.508822	0.882911	0.39023	1.39294	0.915927	1.19758	0.955919	0.379581	1.36775	0.737087	1.3888	0.993384	3.39956	1.57732	1.05439	0.930754	0.618307	0.572166	0.723749	1.18249	0.805492	0.251981	1.43348	2.11016	2.96382	2.16423	3.07881	2.3501	0.67823	0.788702	0.9259	0.756036	0.788425	0.994196	0.850652	0.103597	0.948226	0.865495	1.28799	1.02667	1.57157
		18:2/16:1	2.99687	2.40493	2.88573	1.90903	2.60637	2.56059	0.432121	1.21861	0.869853	1.1561	1.36932	1.37284	1.19734	0.20602	3.00733	1.7648	3.09569	1.67796	5.76659	3.06247	1.65206	1.99976	0.953152	1.3585	1.53504	1.34223	1.43773	0.379328	2.81397	4.0069	5.40391	5.80734	6.64328	4.93508	1.52145	1.99631	2.32376	1.95331	2.7082	2.53425	2.30317	0.329558	2.49254	2.65995	2.87324	2.01364	3.19957
		18:1/16:2	0.318751	0.304296	0.147298	0.209304	0.485522	0.293034	0.128539	0.86105	0.401928	0.314155	0.248067	0.353522	0.435744	0.244334	0	0.33303	0	0	0.145152	0.0956364	0.146839	1.02002	0.225328	0.113776	0.0896234	0.148504	0.319449	0.394967	0.0988735	0.0324695	0.118797	0	0.17217	0.0844621	0.0687684	0.12606	0.105681	0	0.129122	0.0829033	0.0887532	0.0529607	0.0568707	0.22636	0.0769034	0.569148	0.565681
		18:0/16:3	0.412489	0.0553137	0.218251	0.15306	0.505458	0.268914	0.185863	0.553031	0.379912	0.310837	0.283958	0.258785	0.357305	0.11839	0.00972827	0.167619	0	0.034959	0.228448	0.0881507	0.103378	0.0373066	0.191112	0	0.172931	0.059167	0.0921034	0.0850093	0	0	0	0	0.319977	0.0639953	0.143098	0	0	0	0.284614	0	0.0569228	0.127283	0.0962962	0.01684	0.0356419	0.125342	0.864488
34:2	C37H72O5N	18:2/16:0	3.14942	2.18064	2.42494	2.00676	2.67966	2.48828	0.4484	1.79284	1.42552	1.93893	1.84377	1.26103	1.65242	0.292869	2.45701	1.14364	2.13581	1.41059	4.31827	2.29307	1.2503	1.94244	1.56754	1.32172	1.77759	1.29803	1.58147	0.281409	0.946222	1.11395	1.6753	1.56914	1.8077	1.42246	0.372771	0.72103	0.636803	0.563006	0.894131	0.501747	0.663343	0.152869	0.838237	0.884575	0.660325	2.01981	1.3061
		18:1/16:1	6.34118	5.35797	4.68335	4.08767	4.2182	4.93767	0.928885	7.48169	4.47289	5.40228	4.12357	6.15622	5.52733	1.35213	1.77747	1.17086	1.46995	0.915308	3.88207	1.84313	1.18466	9.35288	4.69327	3.94449	6.3604	5.35631	5.94147	2.10366	2.02418	2.34236	5.04346	3.95307	4.66607	3.60583	1.36101	2.31446	2.37137	3.06399	3.55421	2.8083	2.82247	0.513699	2.18406	2.62077	2.40028	1.98285	3.87617
		18:0/16:2	11.1281	11.025	10.1895	7.7798	8.33288	9.69106	1.54843	19.8552	8.36836	12.6306	10.909	14.3434	13.2213	4.31607	0.257901	0.121638	0.208339	0.308319	1.30903	0.441046	0.490086	18.9989	9.34095	8.18121	14.0069	10.5318	12.212	4.376	0.321562	0.904443	3.40196	3.23808	2.83963	2.14113	1.42488	1.15519	2.6415	3.33746	1.7885	2.20303	2.22514	0.828634	1.22976	2.29681	1.37455	0.456341	2.0712
34:1	C37H74O5N	18:1/16:0	21.5025	14.3603	14.2153	11.2823	17.0339	15.6788	3.83933	15.2527	14.3995	16.3258	13.1579	14.5258	14.7323	1.16642	7.64252	4.12267	6.92164	4.53635	12.4493	7.13449	3.3306	26.1772	14.09	15.4518	14.846	16.505	17.414	4.97779	10.8903	11.888	17.5558	18.363	21.4818	16.0357	4.50182	7.95009	8.75683	9.05823	11.5137	11.4087	9.73751	1.62525	10.0989	9.58879	9.61949	12.3421	12.467
		18:0/16:1	1.85901	1.88418	1.61011	0.974688	1.19781	1.50516	0.404889	2.74779	1.15659	1.78241	1.27504	1.86173	1.76471	0.629634	0.270236	0.279825	0.345312	0.604382	1.11901	0.523753	0.35932	2.03419	1.253	1.04001	1.84331	1.46291	1.52669	0.410375	0.260731	0.292282	0.585975	0.915763	0.670874	0.545125	0.273708	0.426235	0.405415	0.848714	0.626523	0.704684	0.602314	0.188117	0.317191	0.484977	0.414675	0.215806	0.741656
34:7-O	C37H62O6N	OPDA/16:3	0.150803	0.0438668	0.0105314	0.0524473	0.269369	0.105403	0.10552	0.394679	0.180619	0.0424265	0.0510548	0.11479	0.156714	0.144207	0.0288792	0.0562023	0.000892776	0.0307036	0.109088	0.0451532	0.0407504	0.255122	0.0206085	0.00474809	0.0207678	0	0.0602493	0.109334	0.0205441	0.0133497	0	0.0126098	0.181937	0.0456881	0.0765234	0.00563864	0.0252911	0.039783	0.0130537	0.0244636	0.021646	0.0130407	0.0136111	0.0378969	0.0309235	0.0321274	1.20328
		18:3/dnOPDA	0.0883907	0.317418	0.0448484	0.0292115	0.0603524	0.108044	0.119065	0.174921	0.0127074	0.026964	0.0212918	0.040104	0.0551977	0.0676641	0.0122309	0.0226524	0.0212957	0.0240851	0.0390055	0.0238539	0.0096528	0.172404	0	0.191325	0.199709	0.134046	0.139497	0.0819811	0.116439	0.192951	0.545507	0.262226	0.495228	0.32247	0.188709	0.0517676	0.076498	0	0.0990511	0.0458846	0.0546403	0.0371502	0.0715623	0.0715396	0.0398933	0.0769774	0.775481
34:8-2O	C37H60O7N	OPDA/dnOPDA	0.028378	0.0416864	0.0136417	0	0.013031	0.0193474	0.0160262	0.0135062	0.0111315	0.0168768	0.028005	0	0.0139039	0.0101099	0.00168519	0.010845	0.0017491	0.00505743	0.00769419	0.00540617	0.00394198	0	0.0155709	0.00976211	0.0194285	0.0282803	0.0146083	0.0105827	0.013667	0.0302269	0.108896	0.0612573	0.0572321	0.0542559	0.0362914	0.00522104	0	0	0.0437568	0	0.00979558	0.0191191	0.027453	0	0	0.0276367	0.0445069
36:6	C39H68O5N	18:3/18:3	0.273621	0.21231	0.46297	0.200567	0.574463	0.344786	0.165931	0.190048	0.0678787	0.21596	0.0504516	0.105359	0.125939	0.0736658	0.0977132	0.0808756	0.129438	0.135475	0.149405	0.118581	0.0283308	0.299805	0.112	0.112603	0.112948	0.242145	0.1759	0.0891539	0.428465	0.693395	1.28747	1.13675	1.53079	1.01537	0.447927	0.297643	0.313765	0.360165	0.454552	0.326929	0.350611	0.062488	0.345243	0.162823	0.349292	0.189661	0.188741
36:5	C39H70O5N	18:3/18:2	0.709666	0.899456	0.515289	0.223666	0.744154	0.618446	0.259607	0.720395	0.203323	0.309753	0.238722	0.252196	0.344878	0.213392	0.111308	0.0671318	0.197155	0.195217	0.213116	0.156786	0.0640035	1.09467	0.293353	0.489466	0.381332	0.569827	0.565731	0.31377	0.602962	0.778785	2.66152	1.2352	1.82771	1.42124	0.839711	0.518569	0.104057	0.294927	0.87146	0.451217	0.448046	0.285498	0.393077	0.48649	0.45552	0.246475	0.860435
36:4	C39H72O5N	18:3/18:1	1.23914	1.33684	0.755423	0.735379	1.52722	1.1188	0.356329	1.14074	0.734416	0.975055	1.00015	1.15254	1.00058	0.168992	0.165144	0.138636	0.231165	0.551604	0.412349	0.299779	0.176699	2.09378	0.634189	1.10492	1.70401	1.25696	1.35877	0.561083	2.15598	2.84284	5.14559	4.05671	4.8229	3.80481	1.27883	1.62965	1.3367	1.41051	2.07086	1.60874	1.61129	0.286031	1.27266	1.61557	1.56083	1.2568	1.44603
		18:2/18:2	0.467333	0.789215	0.368662	0.305406	0.799052	0.545934	0.233833	0.42599	0.23572	0.359744	0.307108	0.252464	0.316205	0.0783771	0.189999	0.138458	0.131103	0.189646	0.184997	0.166841	0.0294483	1.10464	0.13829	0.324339	0.773792	0.393189	0.546849	0.38816	0.133542	0.113814	1.19104	0.25602	0.536743	0.446231	0.449273	0.11462	0.136815	0.0445854	0.539602	0.14457	0.196038	0.196061	0.100914	0.106819	0.090286	0.771828	0.482724
36:3	C39H74O5N	18:3/18:0	3.59695	2.71821	2.8227	1.67987	3.60539	2.88462	0.792129	3.22908	2.29948	3.61734	4.01612	3.95449	3.4233	0.702131	0.231153	0.301074	0.564809	0.776892	1.3803	0.650845	0.462026	3.76925	2.3133	2.58449	3.85451	3.63499	3.23131	0.724883	7.26272	10.2714	14.6324	14.3466	14.5955	12.2217	3.33004	5.02675	5.04219	4.6902	5.14167	5.50511	5.08119	0.291857	5.1389	4.67144	5.66298	3.73029	5.56161
		18:2/18:1	0.731429	1.86785	0.576013	0.49654	1.21224	0.976813	0.57028	0.476246	0.255919	0.850882	0.555667	0.588714	0.545486	0.214408	0.415971	0.273547	0.246435	0.585003	0.43755	0.391701	0.137039	0.999888	0.430306	0.426585	0.817676	0.301945	0.59528	0.297862	0.196091	0.0608971	1.06746	0.385783	0.380313	0.41811	0.38763	0.186026	0.0178943	0.201804	1.08374	0.189045	0.335701	0.42497	0.0582769	0.180314	0.102312	3.58154	1.27358
36:2	C39H76O5N	18:2/18:0	0.483852	0.96618	0.513522	0.292044	0.400395	0.531199	0.257909	0.492172	0.33141	0.35387	0.287329	0.385158	0.369988	0.0770386	0.158925	0.168641	0.16207	0.343774	0.436708	0.254023	0.128664	0.99111	0.190947	0.451343	0.657548	0.506068	0.559403	0.29423	0.471213	0.457593	1.13129	0.923275	1.39098	0.874871	0.409733	0.418846	0.498886	0.244667	0.389279	0.498057	0.409947	0.10428	0.524162	0.323404	0.502168	0.344441	0.585312
		18:1/18:1	0.671631	0.629933	0.265633	0.424912	0.744312	0.547284	0.197114	0.392379	0.46141	0.803642	0.417366	0.380461	0.491052	0.177474	0.397436	0.314807	0.208402	0.188216	0.441717	0.310115	0.111995	0.96632	0.517815	0.141083	0.653293	0.107391	0.47718	0.36112	0.364017	0.173944	0	0.465738	0.269789	0.254697	0.178961	0.268936	0.306319	0.0508965	0.355148	0.322702	0.2608	0.121378	0.0712296	0.183571	0.136189	10.5738	0.323419
36:1	C39H78O5N	18:1/18:0	0.447115	0.320591	0.418916	0.526063	0.715224	0.485582	0.147919	0.133716	0.192073	0.315203	0.357504	0.168656	0.23343	0.0973784	0.254737	0.245466	0.178141	0.352832	0.601816	0.326598	0.165996	0.678831	0.26141	0.183065	0.914217	0.300208	0.467546	0.314476	0.213743	0.132381	1.02214	0.146676	0.43721	0.39043	0.373653	0.285177	0.267963	0.129307	0.540991	0.0671256	0.258113	0.182973	0.17326	0.241387	0.18217	1.03301	0.384645
36:7-O	C39H66O6N	OPDA/18:3	0.0256899	0.0240973	0.0428495	0.0135049	0	0.0212283	0.015858	0.0246251	0.0173018	0.0722815	0	0.0267198	0.0281856	0.0267963	0.0109059	0.0105984	0.00678505	0.0294362	0.0860684	0.0287588	0.0332273	0.0179957	0	0	0.077361	0.0255433	0.02418	0.0317713	0.156872	0.171833	0.155044	0.108265	0.0642599	0.131255	0.0444005	0.0120594	0.0179797	0.0334205	0	0.0561017	0.0239122	0.0216451	0.0245627	0.018905	0.0202685	0.00854084	0.0912818
36:8-2O	C39H64O7N	OPDA/OPDA	0	0.0091196	0	0	0	0.00182392	0.00407841	0	0	0	0.0211756	0	0.00423511	0.00946999	0	0	0	0	0	0	0	0	0	0	0	0.0115378	0.00230757	0.00515988	0.00824748	0.0105966	0	0	0.014513	0.00667142	0.0064884	0	0	0	0.0156006	0	0.00312012	0.00697681	0.00848749	0.0140238	0.00660072	0	0
Total DAG			84.9873	66.5222	62.6045	49.6559	71.212	66.9964	12.8613	77.8212	51.0457	66.7503	54.9915	65.8175	63.2853	10.5866	30.7978	18.0659	28.0361	21.4183	64.1244	32.4885	18.3989	102.379	52.8065	51.4645	67.3888	59.5318	66.7141	20.9164	39.9914	48.205	80.3232	75.078	87.6459	66.2487	20.91	30.3598	33.4408	34.9657	45.0473	38.4898	36.4607	5.6219	33.7924	35.651	36.2337	50.7827	56.3813
Total Signal			110.273	87.2091	94.5271	73.1575	98.9839	92.8302	13.8169	84.7228	57.2991	73.1283	63.0563	73.7981	70.4009	10.603	66.7355	56.4102	62.2752	59.6953	95.35	68.0932	15.6975	110.712	59.3772	60.451	74.6573	66.6573	74.371	21.2064	56.3938	64.1191	94.1043	89.4796	99.268	80.673	19.1523	37.8354	40.2951	40.7957	50.9505	46.2145	43.2182	5.29514	41.2773	42.8505	46.1537	59.1194	63.1507
[truncated: 51 more columns]
